# Supplementary material for: trans-Carbonyl­chloridobis(tri-o-tolyl­phosphane-κP)rhodium(I)
Source: Acta Crystallogr Sect E Struct Rep Online. 2011 Nov 5;67(Pt 12):m1666. doi: 10.1107/S1600536811045715 (PMC3238600; doi:10.1107/S1600536811045715)
Supplement: Supplementary file 1 [file e-67-m1666-sup1.cif]

##############################################################################
#                                                                            #
# This CIF contains the data in a paper accepted for publication in          #
# Acta Crystallographica Section E. It conforms to the requirements of       #
# Notes for Authors for Acta Crystallographica Section E, and has been       #
# peer reviewed under the auspices of the IUCr Commission on Journals.       #
#                                                                            #
# Full details of the Crystallographic Information File format               #
# are given in the paper "The Crystallographic Information File (CIF):       #
# a New Standard Archive File for Crystallography" by S. R. Hall, F. H.      #
# Allen and I. D. Brown [Acta Cryst. (1991), A47, 655-685].                  #
#                                                                            #
# The current version of the core CIF dictionary is obtainable from          #
# ftp://ftp.iucr.org/pub/cif_core.dic.                                       #
#                                                                            #
# Software is freely available for graphical display of the structure(s)     #
# in this CIF. For information consult the CIF software page                 #
# http://www.iucr.org/resources/cif/software.                                #
#                                                                            #
# This file may be used for bona fide research purposes within the           #
# scientific community so long as proper attribution is given to the journal # 
# article from which it was obtained.                                        #
#                                                                            #
##############################################################################
data_I
_audit_creation_method     SHELXL-97
_chemical_name_systematic
;
<i>trans</i>-Carbonylchloridobis(tri-<i>o</i>-tolylphosphane-
\k<i>P</i>)rhodium(I)
;
_chemical_name_common     ?
_chemical_formula_moiety     'C43 H42 Cl O P2 Rh'
_chemical_formula_sum     'C43 H42 Cl O P2 Rh'
_chemical_formula_iupac     '[Rh Cl (C21 H21 P)2 (C O)]'
_chemical_formula_weight     775.07
_chemical_melting_point     ?
_symmetry_cell_setting     monoclinic
_symmetry_space_group_name_H-M     'P 21/n'
_symmetry_space_group_name_hall     '-P 2yn'
_space_group_name_Hall     '-P 2yn'
loop_
    _symmetry_equiv_pos_as_xyz
    'x, y, z'
    '-x+1/2, y+1/2, -z+1/2'
    '-x, -y, -z'
    'x-1/2, -y-1/2, z-1/2'
_cell_length_a     10.6440(14)
_cell_length_b     10.9464(15)
_cell_length_c     15.605(2)
_cell_angle_alpha     90.000
_cell_angle_beta     93.102(5)
_cell_angle_gamma     90.000
_cell_volume     1815.5(4)
_cell_formula_units_Z     2
_cell_measurement_reflns_used     6713
_cell_measurement_theta_min     2.27
_cell_measurement_theta_max     28.10
_cell_measurement_temperature     100(2)
_cell_measurement_pressure     ?
_exptl_crystal_description     'cuboid'
_exptl_crystal_colour     'yellow'
_exptl_crystal_size_max     0.295
_exptl_crystal_size_mid     0.171
_exptl_crystal_size_min     0.123
_exptl_crystal_density_diffrn     1.418
_exptl_crystal_density_meas     ?
_exptl_crystal_density_method     'not measured'
_exptl_crystal_F_000     800
_exptl_absorpt_coefficient_mu     0.666
_exptl_absorpt_correction_type     multi-scan
_exptl_absorpt_process_details
;
(SADABS; Bruker, 2007)
;
_exptl_absorpt_correction_T_min     0.872
_exptl_absorpt_correction_T_max     0.921
_exptl_special_details
;
The intensity data was collected on a Bruker X8 Apex II 4 K Kappa CCD
diffractometer using an exposure time of 60 s/frame. A total of 1376 frames
was collected with a frame width of 0.5\% covering up to \q=28.27\% with 99.5%
completeness accomplished.
;
_diffrn_ambient_temperature     100(2)
_diffrn_radiation_type     'MoK\a'
_diffrn_radiation_wavelength     0.71069
_diffrn_radiation_source     'sealed tube'
_diffrn_radiation_monochromator     'graphite'
_diffrn_measurement_device_type     'Bruker X8 APEXII 4K KappaCCD'
_diffrn_measurement_method     '\f and \w scans'
_diffrn_detector_area_resol_mean     512
_diffrn_reflns_number     21616
_diffrn_reflns_av_R_equivalents     0.0775
_diffrn_reflns_av_sigmaI/netI     0.0651
_diffrn_reflns_theta_min     2.27
_diffrn_reflns_theta_max     28.27
_diffrn_reflns_theta_full     28.27
_diffrn_measured_fraction_theta_max     0.995
_diffrn_measured_fraction_theta_full     0.995
_diffrn_reflns_limit_h_min     -12
_diffrn_reflns_limit_h_max     14
_diffrn_reflns_limit_k_min     -13
_diffrn_reflns_limit_k_max     14
_diffrn_reflns_limit_l_min     -20
_diffrn_reflns_limit_l_max     19
_diffrn_standards_number     0
_diffrn_standards_interval_count     0
_diffrn_standards_interval_time     0
_diffrn_standards_decay_%     0
_refine_special_details
;
Refinement of <i>F</i>^2^ against ALL reflections. The weighted <i>R</i>-factor
<i>wR</i> and goodness of fit <i>S</i> are based on <i>F</i>^2^, conventional
<i>R</i>-factors <i>R</i> are based on <i>F</i>, with <i>F</i> set to zero for
negative <i>F</i>^2^. The threshold expression of <i>F</i>^2^ >
2\s(<i>F</i>^2^) is used only for calculating <i>R</i>-factors(gt) <i>etc</i>.
and is not relevant to the choice of reflections for refinement.
<i>R</i>-factors based on <i>F</i>^2^ are statistically about twice as large
as those based on <i>F</i>, and <i>R</i>- factors based on ALL data will be
even larger.
;
_reflns_number_total     4481
_reflns_number_gt     3344
_reflns_threshold_expression     I>2\s(I)
_refine_ls_structure_factor_coef     Fsqd
_refine_ls_matrix_type     full
_refine_ls_R_factor_all     0.0738
_refine_ls_R_factor_gt     0.0494
_refine_ls_wR_factor_gt     0.1248
_refine_ls_wR_factor_ref     0.1429
_refine_ls_goodness_of_fit_ref     1.028
_refine_ls_restrained_S_all     1.028
_refine_ls_number_reflns     4481
_refine_ls_number_parameters     235
_refine_ls_number_restraints     0
_refine_ls_number_constraints     ?
_refine_ls_hydrogen_treatment     constr
_refine_ls_weighting_scheme     calc
_refine_ls_weighting_details
         'calc w=1/[\s^2^(Fo^2^)+(0.0845P)^2^+0.2003P] where P=(Fo^2^+2Fc^2^)/3'
_atom_sites_solution_hydrogens     geom
_atom_sites_solution_primary     direct
_atom_sites_solution_secondary     difmap
_refine_ls_shift/su_max     0.001
_refine_ls_shift/su_mean     0.000
_refine_diff_density_max     2.352
_refine_diff_density_min     -1.126
_refine_ls_extinction_method     none
_refine_ls_extinction_coef     ?
_refine_ls_abs_structure_details     ?
loop_
    _atom_type_symbol
    _atom_type_description
    _atom_type_scat_dispersion_real
    _atom_type_scat_dispersion_imag
    _atom_type_scat_source
    'C' 'C' 0.0033 0.0016
                         'International Tables Vol C Tables 4.2.6.8 and 6.1.1.4'
    'H' 'H' 0.0000 0.0000
                         'International Tables Vol C Tables 4.2.6.8 and 6.1.1.4'
    'O' 'O' 0.0106 0.0060
                         'International Tables Vol C Tables 4.2.6.8 and 6.1.1.4'
    'P' 'P' 0.1023 0.0942
                         'International Tables Vol C Tables 4.2.6.8 and 6.1.1.4'
    'Cl' 'Cl' 0.1484 0.1585
                         'International Tables Vol C Tables 4.2.6.8 and 6.1.1.4'
    'Rh' 'Rh' -1.1178 0.9187
                         'International Tables Vol C Tables 4.2.6.8 and 6.1.1.4'
_computing_data_collection     'APEX2 (Bruker, 2007)'
_computing_cell_refinement     'SAINT-Plus (Bruker, 2007)'
_computing_data_reduction     'SAINT-Plus and XPREP (Bruker, 2007)'
_computing_structure_solution     'SHELXS97 (Sheldrick, 2008)'
_computing_structure_refinement     'SHELXL97 (Sheldrick, 2008)'
_computing_molecular_graphics     'Mercury (Macrae <i>et al.</i>, 2008)'
_computing_publication_material     'WinGX (Farrugia, 1999)'
loop_
    _atom_site_type_symbol
    _atom_site_label
    _atom_site_fract_x
    _atom_site_fract_y
    _atom_site_fract_z
    _atom_site_U_iso_or_equiv
    _atom_site_adp_type
    _atom_site_calc_flag
    _atom_site_refinement_flags
    _atom_site_occupancy
    _atom_site_symmetry_multiplicity
    _atom_site_disorder_assembly
    _atom_site_disorder_group
    C C1 0.1009(10) -0.1237(10) 0.4794(7) 0.025(2) Uani d P 0.50 1 . .
    C C2 0.2646(3) 0.1270(3) 0.4195(2) 0.0193(7) Uani d . 1 1 . .
    C C3 0.3138(3) 0.1696(3) 0.4992(2) 0.0249(8) Uani d . 1 1 . .
    C C4 0.4438(4) 0.1739(3) 0.5146(3) 0.0294(8) Uani d . 1 1 . .
    H H10 0.4765 0.2061 0.5663 0.035 Uiso calc R 1 1 . .
    C C5 0.5256(4) 0.1321(3) 0.4558(3) 0.0312(9) Uani d . 1 1 . .
    H H6 0.6121 0.1359 0.4676 0.037 Uiso calc R 1 1 . .
    C C6 0.4771(3) 0.0841(3) 0.3786(2) 0.0279(8) Uani d . 1 1 . .
    H H15 0.5311 0.0537 0.3389 0.033 Uiso calc R 1 1 . .
    C C7 0.3484(3) 0.0814(3) 0.3608(2) 0.0230(7) Uani d . 1 1 . .
    H H9 0.3168 0.0488 0.3090 0.028 Uiso calc R 1 1 . .
    C C8 0.2326(4) 0.2095(4) 0.5707(2) 0.0345(9) Uani d . 1 1 . .
    H H24A 0.1527 0.2374 0.5467 0.052 Uiso calc R 1 1 . .
    H H24B 0.2736 0.2747 0.6024 0.052 Uiso calc R 1 1 . .
    H H24C 0.2198 0.1418 0.6083 0.052 Uiso calc R 1 1 . .
    C C9 0.0342(3) 0.2733(3) 0.3794(2) 0.0211(7) Uani d . 1 1 . .
    C C10 0.1102(4) 0.3733(3) 0.4027(2) 0.0263(8) Uani d . 1 1 . .
    H H22 0.1910 0.3603 0.4266 0.032 Uiso calc R 1 1 . .
    C C11 0.0664(4) 0.4919(3) 0.3905(3) 0.0327(9) Uani d . 1 1 . .
    H H18 0.1174 0.5581 0.4062 0.039 Uiso calc R 1 1 . .
    C C12 -0.0537(4) 0.5105(3) 0.3547(3) 0.0362(10) Uani d . 1 1 . .
    H H4 -0.0836 0.5897 0.3462 0.043 Uiso calc R 1 1 . .
    C C13 -0.1299(4) 0.4121(4) 0.3314(3) 0.0319(9) Uani d . 1 1 . .
    H H19 -0.2102 0.4264 0.3070 0.038 Uiso calc R 1 1 . .
    C C14 -0.0886(3) 0.2918(3) 0.3437(2) 0.0238(7) Uani d . 1 1 . .
    C C15 -0.1760(3) 0.1889(4) 0.3142(2) 0.0285(8) Uani d . 1 1 . .
    H H14A -0.1528 0.1600 0.2592 0.043 Uiso calc R 1 1 . .
    H H14B -0.2611 0.2184 0.3097 0.043 Uiso calc R 1 1 . .
    H H14C -0.1695 0.1233 0.3550 0.043 Uiso calc R 1 1 . .
    C C16 0.0791(3) 0.0561(3) 0.2837(2) 0.0188(7) Uani d . 1 1 . .
    C C17 0.1169(3) 0.1212(3) 0.2114(2) 0.0222(7) Uani d . 1 1 . .
    C C18 0.0976(3) 0.0660(4) 0.1308(2) 0.0271(8) Uani d . 1 1 . .
    H H23 0.1215 0.1074 0.0822 0.033 Uiso calc R 1 1 . .
    C C19 0.0436(4) -0.0488(4) 0.1218(2) 0.0305(8) Uani d . 1 1 . .
    H H17 0.0326 -0.0838 0.0676 0.037 Uiso calc R 1 1 . .
    C C20 0.0061(3) -0.1115(3) 0.1923(2) 0.0286(8) Uani d . 1 1 . .
    H H13 -0.0311 -0.1880 0.1858 0.034 Uiso calc R 1 1 . .
    C C21 0.0239(3) -0.0601(3) 0.2729(2) 0.0235(7) Uani d . 1 1 . .
    H H5 -0.0008 -0.1029 0.3206 0.028 Uiso calc R 1 1 . .
    C C22 0.1748(4) 0.2474(3) 0.2150(2) 0.0273(8) Uani d . 1 1 . .
    H H16A 0.2179 0.2619 0.1635 0.041 Uiso calc R 1 1 . .
    H H16B 0.2334 0.2529 0.2638 0.041 Uiso calc R 1 1 . .
    H H16C 0.1098 0.3073 0.2200 0.041 Uiso calc R 1 1 . .
    O O1 0.1652(12) -0.2035(10) 0.4677(9) 0.030(3) Uani d P 0.50 1 . .
    P P1 0.09397(8) 0.11591(8) 0.39409(6) 0.0182(2) Uani d . 1 1 . .
    Cl Cl1 0.1376(3) -0.1671(3) 0.4666(2) 0.0226(7) Uani d P 0.50 1 . .
    Rh Rh1 0.0000 0.0000 0.5000 0.01825(13) Uani d S 1 2 . .
loop_
    _atom_site_aniso_label
    _atom_site_aniso_U_11
    _atom_site_aniso_U_22
    _atom_site_aniso_U_33
    _atom_site_aniso_U_12
    _atom_site_aniso_U_13
    _atom_site_aniso_U_23
    C1 0.029(6) 0.018(6) 0.027(5) -0.004(4) 0.001(4) -0.004(4)
    C2 0.0171(15) 0.0122(15) 0.0287(17) -0.0030(12) 0.0015(13) 0.0071(13)
    C3 0.0302(19) 0.0125(16) 0.0319(19) -0.0026(14) 0.0020(15) 0.0026(14)
    C4 0.0285(19) 0.0198(19) 0.039(2) -0.0063(15) -0.0085(16) 0.0042(16)
    C5 0.0226(18) 0.023(2) 0.048(2) -0.0048(15) -0.0030(16) 0.0143(17)
    C6 0.0220(17) 0.0217(19) 0.040(2) 0.0005(14) 0.0065(15) 0.0088(16)
    C7 0.0245(17) 0.0132(16) 0.0314(19) -0.0003(13) 0.0024(14) 0.0032(14)
    C8 0.037(2) 0.037(2) 0.029(2) -0.0065(18) 0.0011(16) -0.0055(17)
    C9 0.0238(17) 0.0160(16) 0.0244(17) -0.0018(13) 0.0089(13) 0.0005(14)
    C10 0.0303(19) 0.0183(18) 0.0309(19) -0.0033(15) 0.0083(15) -0.0002(15)
    C11 0.041(2) 0.0162(18) 0.042(2) -0.0027(16) 0.0131(18) -0.0035(16)
    C12 0.045(2) 0.020(2) 0.046(2) 0.0091(17) 0.016(2) 0.0019(17)
    C13 0.032(2) 0.025(2) 0.040(2) 0.0087(16) 0.0080(16) 0.0019(17)
    C14 0.0231(17) 0.0233(18) 0.0259(18) 0.0018(14) 0.0097(14) 0.0017(14)
    C15 0.0215(17) 0.031(2) 0.033(2) 0.0027(15) 0.0019(14) 0.0020(16)
    C16 0.0165(15) 0.0171(17) 0.0228(16) 0.0001(13) 0.0013(12) -0.0004(14)
    C17 0.0179(16) 0.0210(18) 0.0279(18) 0.0032(13) 0.0036(13) 0.0002(14)
    C18 0.0267(18) 0.029(2) 0.0256(18) 0.0086(16) 0.0012(14) 0.0007(15)
    C19 0.030(2) 0.031(2) 0.030(2) 0.0074(17) -0.0033(15) -0.0135(17)
    C20 0.0250(18) 0.0208(18) 0.040(2) 0.0014(15) -0.0034(15) -0.0072(16)
    C21 0.0197(16) 0.0218(19) 0.0292(18) 0.0033(14) 0.0028(13) 0.0007(15)
    C22 0.0302(19) 0.0255(19) 0.0268(19) -0.0044(15) 0.0079(15) 0.0041(15)
    O1 0.028(5) 0.020(6) 0.041(4) 0.007(4) 0.011(4) 0.006(4)
    P1 0.0184(4) 0.0132(4) 0.0233(4) -0.0029(3) 0.0037(3) -0.0007(3)
    Cl1 0.025(2) 0.016(2) 0.0269(13) 0.0042(13) 0.0070(13) 0.0036(16)
    Rh1 0.01767(19) 0.0145(2) 0.0230(2) -0.00172(14) 0.00487(14) 0.00057(14)
_geom_special_details
;
All s.u.'s (except the s.u. in the dihedral angle between two l.s. planes) are
estimated using the full covariance matrix. The cell s.u.'s are taken into
account individually in the estimation of s.u.'s in distances, angles and
torsion angles; correlations between s.u.'s in cell parameters are only used
when they are defined by crystal symmetry. An approximate (isotropic)
treatment of cell s.u.'s is used for estimating s.u.'s involving l.s. planes.
;
loop_
    _geom_bond_atom_site_label_1
    _geom_bond_atom_site_label_2
    _geom_bond_site_symmetry_2
    _geom_bond_distance
    _geom_bond_publ_flag
    C1 Cl1 . 0.654(9) ?
    C1 O1 . 1.131(11) ?
    C1 Rh1 . 1.769(11) ?
    C2 C3 . 1.402(5) ?
    C2 C7 . 1.405(5) ?
    C2 P1 . 1.842(3) ?
    C3 C4 . 1.393(5) ?
    C3 C8 . 1.513(5) ?
    C4 C5 . 1.377(6) ?
    C4 H10 . 0.9300 ?
    C5 C6 . 1.387(5) ?
    C5 H6 . 0.9300 ?
    C6 C7 . 1.383(5) ?
    C6 H15 . 0.9300 ?
    C7 H9 . 0.9300 ?
    C8 H24A . 0.9600 ?
    C8 H24B . 0.9600 ?
    C8 H24C . 0.9600 ?
    C9 C10 . 1.398(5) ?
    C9 C14 . 1.407(5) ?
    C9 P1 . 1.846(4) ?
    C10 C11 . 1.389(5) ?
    C10 H22 . 0.9300 ?
    C11 C12 . 1.383(7) ?
    C11 H18 . 0.9300 ?
    C12 C13 . 1.385(6) ?
    C12 H4 . 0.9300 ?
    C13 C14 . 1.399(5) ?
    C13 H19 . 0.9300 ?
    C14 C15 . 1.516(5) ?
    C15 H14A . 0.9600 ?
    C15 H14B . 0.9600 ?
    C15 H14C . 0.9600 ?
    C16 C21 . 1.408(5) ?
    C16 C17 . 1.411(5) ?
    C16 P1 . 1.841(3) ?
    C17 C18 . 1.401(5) ?
    C17 C22 . 1.513(5) ?
    C18 C19 . 1.386(6) ?
    C18 H23 . 0.9300 ?
    C19 C20 . 1.373(6) ?
    C19 H17 . 0.9300 ?
    C20 C21 . 1.382(5) ?
    C20 H13 . 0.9300 ?
    C21 H5 . 0.9300 ?
    C22 H16A . 0.9600 ?
    C22 H16B . 0.9600 ?
    C22 H16C . 0.9600 ?
    P1 Rh1 . 2.3496(10) ?
    Cl1 Rh1 . 2.418(3) ?
    Rh1 C1 3_556 1.769(11) ?
    Rh1 P1 3_556 2.3496(10) ?
    Rh1 Cl1 3_556 2.418(3) ?
loop_
    _geom_angle_atom_site_label_1
    _geom_angle_atom_site_label_2
    _geom_angle_atom_site_label_3
    _geom_angle_site_symmetry_1
    _geom_angle_site_symmetry_3
    _geom_angle
    _geom_angle_publ_flag
    Cl1 C1 Rh1 . . 172.6(14) ?
    O1 C1 Rh1 . . 178.8(14) ?
    C3 C2 C7 . . 118.4(3) ?
    C3 C2 P1 . . 122.0(3) ?
    C7 C2 P1 . . 119.3(3) ?
    C4 C3 C2 . . 119.0(3) ?
    C4 C3 C8 . . 117.7(3) ?
    C2 C3 C8 . . 123.3(3) ?
    C5 C4 C3 . . 122.1(4) ?
    C5 C4 H10 . . 119.0 ?
    C3 C4 H10 . . 119.0 ?
    C4 C5 C6 . . 119.0(3) ?
    C4 C5 H6 . . 120.5 ?
    C6 C5 H6 . . 120.5 ?
    C7 C6 C5 . . 120.0(4) ?
    C7 C6 H15 . . 120.0 ?
    C5 C6 H15 . . 120.0 ?
    C6 C7 C2 . . 121.2(3) ?
    C6 C7 H9 . . 119.4 ?
    C2 C7 H9 . . 119.4 ?
    C3 C8 H24A . . 109.5 ?
    C3 C8 H24B . . 109.5 ?
    H24A C8 H24B . . 109.5 ?
    C3 C8 H24C . . 109.5 ?
    H24A C8 H24C . . 109.5 ?
    H24B C8 H24C . . 109.5 ?
    C10 C9 C14 . . 120.2(3) ?
    C10 C9 P1 . . 120.5(3) ?
    C14 C9 P1 . . 119.3(3) ?
    C11 C10 C9 . . 120.7(4) ?
    C11 C10 H22 . . 119.6 ?
    C9 C10 H22 . . 119.6 ?
    C12 C11 C10 . . 119.3(4) ?
    C12 C11 H18 . . 120.4 ?
    C10 C11 H18 . . 120.4 ?
    C11 C12 C13 . . 120.5(4) ?
    C11 C12 H4 . . 119.8 ?
    C13 C12 H4 . . 119.8 ?
    C12 C13 C14 . . 121.4(4) ?
    C12 C13 H19 . . 119.3 ?
    C14 C13 H19 . . 119.3 ?
    C13 C14 C9 . . 117.9(3) ?
    C13 C14 C15 . . 118.3(3) ?
    C9 C14 C15 . . 123.7(3) ?
    C14 C15 H14A . . 109.5 ?
    C14 C15 H14B . . 109.5 ?
    H14A C15 H14B . . 109.5 ?
    C14 C15 H14C . . 109.5 ?
    H14A C15 H14C . . 109.5 ?
    H14B C15 H14C . . 109.5 ?
    C21 C16 C17 . . 119.7(3) ?
    C21 C16 P1 . . 116.6(2) ?
    C17 C16 P1 . . 123.7(3) ?
    C18 C17 C16 . . 117.8(3) ?
    C18 C17 C22 . . 117.8(3) ?
    C16 C17 C22 . . 124.4(3) ?
    C19 C18 C17 . . 121.4(3) ?
    C19 C18 H23 . . 119.3 ?
    C17 C18 H23 . . 119.3 ?
    C20 C19 C18 . . 120.6(3) ?
    C20 C19 H17 . . 119.7 ?
    C18 C19 H17 . . 119.7 ?
    C19 C20 C21 . . 119.6(4) ?
    C19 C20 H13 . . 120.2 ?
    C21 C20 H13 . . 120.2 ?
    C20 C21 C16 . . 120.9(3) ?
    C20 C21 H5 . . 119.6 ?
    C16 C21 H5 . . 119.6 ?
    C17 C22 H16A . . 109.5 ?
    C17 C22 H16B . . 109.5 ?
    H16A C22 H16B . . 109.5 ?
    C17 C22 H16C . . 109.5 ?
    H16A C22 H16C . . 109.5 ?
    H16B C22 H16C . . 109.5 ?
    C16 P1 C2 . . 105.01(15) ?
    C16 P1 C9 . . 101.78(16) ?
    C2 P1 C9 . . 107.12(15) ?
    C16 P1 Rh1 . . 116.59(11) ?
    C2 P1 Rh1 . . 109.66(11) ?
    C9 P1 Rh1 . . 115.72(11) ?
    C1 Rh1 C1 . 3_556 180.000(2) ?
    C1 Rh1 P1 . 3_556 90.0(4) ?
    C1 Rh1 P1 3_556 3_556 90.0(4) ?
    C1 Rh1 P1 . . 90.0(4) ?
    C1 Rh1 P1 3_556 . 90.0(4) ?
    P1 Rh1 P1 3_556 . 180.0 ?
    C1 Rh1 Cl1 . . 2.0(4) ?
    C1 Rh1 Cl1 3_556 . 178.0(4) ?
    P1 Rh1 Cl1 3_556 . 91.66(10) ?
    P1 Rh1 Cl1 . . 88.34(10) ?
    C1 Rh1 Cl1 . 3_556 178.0(4) ?
    C1 Rh1 Cl1 3_556 3_556 2.0(4) ?
    P1 Rh1 Cl1 3_556 3_556 88.34(10) ?
    P1 Rh1 Cl1 . 3_556 91.66(10) ?
    Cl1 Rh1 Cl1 . 3_556 180.00(18) ?
_iucr_refine_instructions_details
;
TITL 11Ssw1_0m in P2(1)/n
CELL  0.71069  10.6440  10.9460  15.6050   90.000   93.102   90.000
ZERR     2.00   0.0050   0.0050   0.0050    0.005    0.005    0.005
LATT   1
SYMM  1/2 - X, 1/2 + Y, 1/2 - Z
SFAC  C    H    O    P    CL   RH
UNIT  86   84   2    4    2    2
MERG   2
OMIT    -4.00 180.00
FMAP   2
PLAN   25
ACTA
LIST   4
L.S.   4
WGHT    0.084500    0.200300
FVAR       0.16053
C1    1    0.100894   -0.123708    0.479395    10.50000    0.02936    0.01779 =
         0.02742   -0.00385    0.00063   -0.00382
C2    1    0.264571    0.127031    0.419521    11.00000    0.01713    0.01216 =
         0.02872    0.00709    0.00151   -0.00303
C3    1    0.313759    0.169571    0.499159    11.00000    0.03022    0.01247 =
         0.03195    0.00264    0.00195   -0.00257
C4    1    0.443836    0.173898    0.514607    11.00000    0.02847    0.01976 =
         0.03891    0.00424   -0.00848   -0.00628
AFIX  43
H10   2    0.476481    0.206060    0.566294    11.00000   -1.20000
AFIX   0
C5    1    0.525587    0.132076    0.455791    11.00000    0.02264    0.02291 =
         0.04767    0.01426   -0.00296   -0.00481
AFIX  43
H6    2    0.612075    0.135939    0.467612    11.00000   -1.20000
AFIX   0
C6    1    0.477088    0.084088    0.378634    11.00000    0.02204    0.02171 =
         0.04037    0.00883    0.00646    0.00053
AFIX  43
H15   2    0.531135    0.053702    0.338887    11.00000   -1.20000
AFIX   0
C7    1    0.348430    0.081407    0.360790    11.00000    0.02448    0.01323 =
         0.03144    0.00316    0.00238   -0.00033
AFIX  43
H9    2    0.316830    0.048812    0.308970    11.00000   -1.20000
AFIX   0
C8    1    0.232562    0.209524    0.570696    11.00000    0.03718    0.03698 =
         0.02941   -0.00548    0.00115   -0.00647
AFIX 137
H24A  2    0.152707    0.237444    0.546704    11.00000   -1.50000
H24B  2    0.273609    0.274686    0.602441    11.00000   -1.50000
H24C  2    0.219848    0.141793    0.608338    11.00000   -1.50000
AFIX   0
C9    1    0.034159    0.273288    0.379426    11.00000    0.02383    0.01597 =
         0.02445    0.00050    0.00892   -0.00181
C10   1    0.110222    0.373327    0.402696    11.00000    0.03033    0.01833 =
         0.03091   -0.00024    0.00831   -0.00329
AFIX  43
H22   2    0.191041    0.360323    0.426622    11.00000   -1.20000
AFIX   0
C11   1    0.066417    0.491934    0.390474    11.00000    0.04065    0.01618 =
         0.04249   -0.00346    0.01314   -0.00266
AFIX  43
H18   2    0.117370    0.558128    0.406192    11.00000   -1.20000
AFIX   0
C12   1   -0.053735    0.510528    0.354693    11.00000    0.04469    0.01985 =
         0.04552    0.00189    0.01641    0.00907
AFIX  43
H4    2   -0.083627    0.589686    0.346227    11.00000   -1.20000
AFIX   0
C13   1   -0.129900    0.412119    0.331369    11.00000    0.03203    0.02467 =
         0.03953    0.00186    0.00798    0.00866
AFIX  43
H19   2   -0.210216    0.426356    0.306966    11.00000   -1.20000
AFIX   0
C14   1   -0.088599    0.291753    0.343732    11.00000    0.02312    0.02328 =
         0.02591    0.00170    0.00972    0.00176
C15   1   -0.176009    0.188918    0.314193    11.00000    0.02149    0.03059 =
         0.03338    0.00195    0.00193    0.00270
AFIX 137
H14A  2   -0.152770    0.159974    0.259178    11.00000   -1.50000
H14B  2   -0.261056    0.218396    0.309709    11.00000   -1.50000
H14C  2   -0.169549    0.123272    0.354989    11.00000   -1.50000
AFIX   0
C16   1    0.079081    0.056103    0.283742    11.00000    0.01654    0.01708 =
         0.02282   -0.00042    0.00129    0.00008
C17   1    0.116858    0.121154    0.211446    11.00000    0.01794    0.02100 =
         0.02786    0.00016    0.00359    0.00315
C18   1    0.097553    0.066024    0.130782    11.00000    0.02672    0.02900 =
         0.02561    0.00074    0.00119    0.00859
AFIX  43
H23   2    0.121476    0.107365    0.082215    11.00000   -1.20000
AFIX   0
C19   1    0.043560   -0.048821    0.121813    11.00000    0.02986    0.03113 =
         0.03006   -0.01353   -0.00329    0.00743
AFIX  43
H17   2    0.032599   -0.083751    0.067597    11.00000   -1.20000
AFIX   0
C20   1    0.006109   -0.111477    0.192290    11.00000    0.02496    0.02078 =
         0.03964   -0.00717   -0.00338    0.00135
AFIX  43
H13   2   -0.031054   -0.188047    0.185780    11.00000   -1.20000
AFIX   0
C21   1    0.023946   -0.060134    0.272910    11.00000    0.01970    0.02177 =
         0.02918    0.00074    0.00279    0.00335
AFIX  43
H5    2   -0.000799   -0.102933    0.320642    11.00000   -1.20000
AFIX   0
C22   1    0.174773    0.247369    0.215001    11.00000    0.03019    0.02552 =
         0.02682    0.00412    0.00791   -0.00444
AFIX 137
H16A  2    0.217881    0.261940    0.163506    11.00000   -1.50000
H16B  2    0.233437    0.252935    0.263780    11.00000   -1.50000
H16C  2    0.109757    0.307336    0.219972    11.00000   -1.50000
AFIX   0
O1    3    0.165178   -0.203534    0.467660    10.50000    0.02850    0.02013 =
         0.04112    0.00625    0.01109    0.00735
P1    4    0.093965    0.115910    0.394089    11.00000    0.01841    0.01317 =
         0.02332   -0.00074    0.00371   -0.00286
CL1   5    0.137621   -0.167141    0.466581    10.50000    0.02523    0.01621 =
         0.02694    0.00357    0.00700    0.00421
RH1   6    0.000000    0.000000    0.500000    10.50000    0.01767    0.01451 =
         0.02298    0.00057    0.00487   -0.00172
HKLF    4
REM  11Ssw1_0m in P2(1)/n
REM R1 =  0.0494 for   3344 Fo > 4sig(Fo)  and  0.0738 for all   4481 data
REM    235 parameters refined using      0 restraints
END
WGHT      0.0845      0.2003
REM Highest difference peak  2.352,  deepest hole -1.126,  1-sigma level  0.122
Q1    1  -0.0655  0.0008  0.4640  11.00000  0.05    2.35
Q2    1   0.0627 -0.0011  0.4713  11.00000  0.05    1.36
Q3    1   0.1657  0.1163  0.4269  11.00000  0.05    0.88
Q4    1   0.0913 -0.1253  0.3949  11.00000  0.05    0.82
Q5    1   0.0734  0.0965  0.3255  11.00000  0.05    0.71
Q6    1  -0.1448  0.0026  0.4355  11.00000  0.05    0.66
Q7    1   0.0346  0.1193  0.3477  11.00000  0.05    0.59
Q8    1   0.0691 -0.1745  0.4369  11.00000  0.05    0.57
Q9    1   0.3245  0.1166  0.3961  11.00000  0.05    0.50
Q10   1   0.1389  0.0699  0.1710  11.00000  0.05    0.50
Q11   1   0.4090  0.0865  0.3875  11.00000  0.05    0.49
Q12   1   0.3760  0.1802  0.4958  11.00000  0.05    0.48
Q13   1   0.0016  0.5041  0.3806  11.00000  0.05    0.48
Q14   1   0.0188  0.1256  0.4150  11.00000  0.05    0.47
Q15   1   0.2912  0.1238  0.4668  11.00000  0.05    0.47
Q16   1   0.4935  0.1224  0.4169  11.00000  0.05    0.46
Q17   1   0.2840  0.2155  0.6163  11.00000  0.05    0.42
Q18   1   0.2567  0.1092  0.4501  11.00000  0.05    0.42
Q19   1   0.2752  0.2000  0.5250  11.00000  0.05    0.41
Q20   1   0.3564  0.1965  0.5592  11.00000  0.05    0.39
Q21   1   0.0464  0.1046  0.2196  11.00000  0.05    0.38
Q22   1  -0.0203  0.2914  0.3236  11.00000  0.05    0.38
Q23   1  -0.0301  0.2842  0.3749  11.00000  0.05    0.37
Q24   1  -0.0195  0.2675  0.3516  11.00000  0.05    0.37
Q25   1   0.4767  0.1357  0.4901  11.00000  0.05    0.37
;
data_global
_journal_date_recd_electronic     2011-10-19
_journal_date_accepted     2011-10-31
_journal_name_full     'Acta Crystallographica, Section E'
_journal_year     2011
_journal_volume     67
_journal_issue     12
_journal_page_first     m1666
_journal_page_last     m1666
_journal_paper_category     QM
_journal_coeditor_code     PV2465
_publ_contact_author_name     'Stefan Warsink'
_publ_contact_author_address
;
Department of Chemistry,
University of the Free State,
PO Box 339, Bloemfontein 9300,
South Africa
;
_publ_contact_author_email     '2011009426@ufs4life.ac.za'
_publ_contact_author_fax     '+27(0)514446384'
_publ_contact_author_phone     '+27(0)514019212'
_publ_section_title
;\
<i>trans</i>-Carbonylchloridobis(tri-<i>o</i>-tolylphosphane-\k<i>P</i>)\
rhodium(I)
;
loop_
    _publ_author_name
    _publ_author_footnote
    _publ_author_address
    'Warsink, Stefan' .
;
Department of Chemistry, University of the Free State, PO Box 339,
Bloemfontein 9300, South Africa
;
    'Koen, Renier' .
;
Department of Chemistry, University of the Free State, PO Box 339,
Bloemfontein 9300, South Africa
;
    'Roodt, Andreas' .
;
Department of Chemistry, University of the Free State, PO Box 339,
Bloemfontein 9300, South Africa
;
