# Supplementary material for: trans-Carbonyl­chloridobis(tri-o-tolyl­phosphane-κP)rhodium(I)
Source: Acta Crystallogr Sect E Struct Rep Online. 2011 Nov 5;67(Pt 12):m1666. doi: 10.1107/S1600536811045715 (PMC3238600; doi:10.1107/S1600536811045715)
Supplement: Supplementary file 2 [file e-67-m1666-Isup2.hkl]

#
# h,k,l, Fc-squared, Fo-squared, sigma(Fo-squared) and status flag
#
data_I
_shelx_title ' 11Ssw1_0m in P2(1)/n'
_shelx_refln_list_code          4
_shelx_F_calc_maximum      195.12
_exptl_crystal_F_000       800.00
_reflns_d_resolution_high  0.7504
 
loop_
 _symmetry_equiv_pos_as_xyz
 'x, y, z'
 '-x+1/2, y+1/2, -z+1/2'
 '-x, -y, -z'
 'x-1/2, -y-1/2, z-1/2'
 
_cell_length_a    10.6440
_cell_length_b    10.9460
_cell_length_c    15.6050
_cell_angle_alpha  90.000
_cell_angle_beta   93.102
_cell_angle_gamma  90.000
 
_shelx_F_squared_multiplier     1.000
 
loop_
 _refln_index_h
 _refln_index_k
 _refln_index_l
 _refln_F_squared_calc
 _refln_F_squared_meas
 _refln_F_squared_sigma
 _refln_observed_status
   2   0   0    36285.54    37639.65   1328.10 o
   4   0   0      341.50      322.64     25.48 o
   6   0   0     1298.49     1132.94     51.95 o
   8   0   0     2769.59     2471.32    101.81 o
  10   0   0     1902.53     1913.49    135.43 o
  12   0   0     1465.08     1362.07    109.82 o
  14   0   0       43.52       76.06     41.13 o
   1   1   0    12101.10    13034.69    242.39 o
   2   1   0      220.66      269.12     14.50 o
   3   1   0     5456.92     5134.64    142.37 o
   4   1   0     1802.72     1960.55     64.22 o
   5   1   0      750.94      629.85     53.83 o
   6   1   0        9.55       24.43     22.40 o
   7   1   0     2158.85     1906.00     67.67 o
   8   1   0     1164.67     1149.61     72.65 o
   9   1   0     3321.80     2922.42    102.90 o
  10   1   0        3.36       20.48     23.28 o
  11   1   0     2834.11     2471.39    120.70 o
  12   1   0      263.52      235.05     33.02 o
  13   1   0      620.42      602.13     50.35 o
  14   1   0       33.69       15.59     28.47 o
   0   2   0     4631.51     6342.53    146.97 o
   1   2   0     4678.89     5712.01    106.92 o
   2   2   0    30447.40    33295.56    648.65 o
   3   2   0      650.72      643.99     24.85 o
   4   2   0     4229.19     3719.14    146.69 o
   5   2   0      352.95      298.68     27.87 o
   6   2   0      782.45      693.78     28.61 o
   7   2   0     2349.83     2059.15     72.34 o
   8   2   0     1808.66     1552.13     69.76 o
   9   2   0     1057.22     1157.37    116.78 o
  10   2   0     1346.24     1267.90     70.92 o
  11   2   0       38.62        7.94     22.18 o
  12   2   0      538.89      628.47     49.76 o
  13   2   0      115.76      178.63     32.32 o
  14   2   0      611.21      696.94     86.92 o
   1   3   0     3369.43     4257.00     70.42 o
   2   3   0     1042.89     1218.91     35.32 o
   3   3   0    13209.33    13889.48    271.00 o
   4   3   0     2231.10     2428.08    119.94 o
   5   3   0     5859.61     6325.63    200.20 o
   6   3   0     1632.85     1783.53     66.98 o
   7   3   0      913.90      800.92     34.77 o
   8   3   0     2940.81     2700.54    109.11 o
   9   3   0     1043.89     1007.87     85.76 o
  10   3   0      810.66      726.15     50.69 o
  11   3   0      605.18      530.52     44.24 o
  12   3   0      159.09      164.21     29.21 o
  13   3   0      254.33      225.10     34.12 o
   0   4   0      393.42      585.43     22.88 o
   1   4   0     2064.19     2629.86     48.45 o
   2   4   0     2385.89     2939.25     77.71 o
   3   4   0      815.59     1251.11    121.13 o
   4   4   0     9843.24    10598.87    265.28 o
   5   4   0     3289.94     4150.80    244.32 o
   6   4   0     3598.81     3478.32    100.47 o
   7   4   0      262.56      315.58     37.56 o
   8   4   0        7.16       11.69     14.39 o
   9   4   0       23.54       11.82     16.37 o
  10   4   0       18.29       21.80     19.56 o
  11   4   0        2.22       33.48     20.87 o
  12   4   0      393.96      389.09     40.05 o
  13   4   0        5.24       29.49     46.18 o
   1   5   0       65.53       30.37      9.22 o
   2   5   0      150.36      163.98     13.12 o
   3   5   0      121.35       81.50     12.26 o
   4   5   0      719.24      771.83     62.90 o
   5   5   0     8695.77     8742.23    243.20 o
   6   5   0       60.95       60.11     26.90 o
   7   5   0     6021.90     5793.38    164.64 o
   8   5   0        0.05        5.13     16.16 o
   9   5   0      528.74      493.41     41.92 o
  10   5   0      211.02      203.72     32.01 o
  11   5   0        1.52      -18.42     18.60 o
  12   5   0      268.18      281.44     49.48 o
  13   5   0      553.02      678.91     97.98 o
   0   6   0     1181.00     1180.05     46.74 o
   1   6   0      373.27      717.50     82.88 o
   2   6   0     1341.48     1562.34     44.68 o
   3   6   0      148.78      179.89     19.32 o
   4   6   0     2090.09     2175.14     54.35 o
   5   6   0       17.44       56.46     49.23 o
   6   6   0     1722.31     1649.85     66.23 o
   7   6   0        6.71       93.79     62.37 o
   8   6   0      329.43      321.49     33.88 o
   9   6   0       24.82       17.63     22.66 o
  10   6   0      144.63      176.13     31.29 o
  11   6   0        7.50       31.81     25.42 o
  12   6   0      248.07      267.86     38.18 o
   1   7   0     2085.02     2408.78     60.79 o
   2   7   0     3845.24     4801.95    110.65 o
   3   7   0     1178.09     1252.24     42.41 o
   4   7   0       29.68       34.61     22.34 o
   5   7   0      536.95      586.98     36.76 o
   6   7   0       46.13       64.04     20.75 o
   7   7   0     3050.34     2903.27    129.45 o
   8   7   0        3.77       20.10     25.67 o
   9   7   0     1401.70     1310.31     81.65 o
  10   7   0       18.70       -1.12     41.13 o
  11   7   0      637.67      630.71     56.21 o
  12   7   0      282.70      295.92     42.32 o
   0   8   0     3769.30     4166.69    144.65 o
   1   8   0      716.07     1291.23     94.88 o
   2   8   0     2918.86     3372.23     83.74 o
   3   8   0      915.54     1114.63     85.97 o
   4   8   0     1318.28     1416.05     51.28 o
   5   8   0       61.35        3.25     24.11 o
   6   8   0       82.86       55.49     28.02 o
   7   8   0      288.79      275.21     39.88 o
   8   8   0     1619.14     1564.35     88.41 o
   9   8   0      101.88       97.94     34.94 o
  10   8   0     1654.72     1728.52    103.48 o
  11   8   0       30.82       32.92     33.65 o
   1   9   0      897.38     1127.43     46.29 o
   2   9   0     1779.71     1986.82     58.86 o
   3   9   0      728.72      772.69     44.00 o
   4   9   0       22.26       20.02     33.05 o
   5   9   0      938.68      900.56     66.72 o
   6   9   0        0.03      -41.57     32.93 o
   7   9   0      586.43      546.45     55.41 o
   8   9   0      176.83      208.22     40.45 o
   9   9   0     1511.66     1294.40     91.71 o
  10   9   0       12.97       70.80     38.47 o
  11   9   0     1827.72     1953.28    120.84 o
   0  10   0     2835.90     3150.88    131.36 o
   1  10   0       43.55      184.71     61.74 o
   2  10   0     1636.33     1774.88     71.59 o
   3  10   0       51.57      109.10     30.95 o
   4  10   0      619.64      646.42     53.09 o
   5  10   0      112.14       99.59     35.02 o
   6  10   0      340.33      257.46     46.71 o
   7  10   0      835.90      748.13     68.41 o
   8  10   0      830.37      745.21     88.48 o
   9  10   0       70.01       67.11     41.25 o
  10  10   0      890.49      858.26     83.16 o
   1  11   0      262.68      350.92     46.19 o
   2  11   0      823.49      816.12     52.48 o
   3  11   0      857.06      849.59     56.80 o
   4  11   0      237.08      204.19     40.23 o
   5  11   0     1348.44     1024.11    118.07 o
   6  11   0       73.36       72.56     66.60 o
   7  11   0     1354.71     1223.14     90.58 o
   8  11   0        1.80      -33.95     38.50 o
   9  11   0      970.87      797.56     88.48 o
   0  12   0      398.74      347.73     70.74 o
   1  12   0        0.87       17.17     37.12 o
   2  12   0      452.94      415.99     56.66 o
   3  12   0       76.32      125.18     45.76 o
   4  12   0      552.14      529.59     80.96 o
   5  12   0       12.90       33.24     55.54 o
   6  12   0     2844.70     2434.29    128.10 o
   7  12   0        5.08       54.06     44.97 o
   8  12   0      209.18      133.88     74.51 o
   1  13   0       28.22      -55.26     42.09 o
   2  13   0      258.92      162.76     52.33 o
   3  13   0      551.37      493.88     63.01 o
   4  13   0        0.07       56.73     72.82 o
   5  13   0     1046.96      919.45    224.24 o
   6  13   0       41.87       54.99     68.56 o
   0  14   0      304.75      382.23    122.24 o
   1  14   0       50.58       41.94     73.15 o
   2  14   0      669.09      619.50     91.39 o
   3  14   0      134.24      242.60     90.72 o
 -13   0   1      157.14      183.94     44.24 o
 -11   0   1      746.65      779.99     72.57 o
  -9   0   1     2366.53     2162.47    110.99 o
  -7   0   1     2680.07     2241.21    101.93 o
  -5   0   1      608.17      784.39     51.03 o
  -3   0   1     6160.57     6435.19    298.53 o
   1   0   1    38070.77    34907.68   1190.64 o
   3   0   1     8876.96     8437.99    251.55 o
   5   0   1       41.05       38.02     36.28 o
   7   0   1     1084.87      872.26     47.78 o
   9   0   1     2515.37     2049.70    143.58 o
  11   0   1     2463.44     2241.78    159.49 o
  13   0   1     1895.05     1914.27    145.52 o
 -14   1   1      238.78      285.36     37.85 o
 -13   1   1        0.66       24.95     24.02 o
 -12   1   1      640.85      685.08     50.31 o
 -11   1   1      373.99      366.19     35.91 o
 -10   1   1     1222.19     1143.81     64.00 o
  -9   1   1      140.54      158.95     24.53 o
  -8   1   1     4210.63     4023.62    131.98 o
  -7   1   1      477.74      502.00     77.50 o
  -6   1   1     4441.58     4234.03    306.95 o
  -5   1   1      170.20      181.57     32.92 o
  -4   1   1       37.96       31.71     14.91 o
  -3   1   1     5282.26     5116.02    123.69 o
  -2   1   1      285.67      294.03     13.47 o
  -1   1   1     6738.51     7042.61    216.68 o
   0   1   1    19171.16    22857.18    476.65 o
   1   1   1      572.55      578.69     16.55 o
   2   1   1    13335.58    13689.21    252.98 o
   3   1   1     2492.66     2366.21     88.42 o
   4   1   1    17034.68    16482.31    380.72 o
   5   1   1     9109.97     8977.27    220.53 o
   6   1   1     3049.61     2831.59     93.15 o
   7   1   1      164.96      171.86     20.72 o
   8   1   1     1212.12      951.85     83.34 o
   9   1   1      122.31       89.40     22.02 o
  10   1   1     1526.04     1417.75     77.79 o
  11   1   1      290.64      282.37     34.40 o
  12   1   1     2081.28     1983.14    104.00 o
  13   1   1      166.73      177.21     33.46 o
  14   1   1      476.84      441.69     47.71 o
 -14   2   1        5.03       48.89     45.40 o
 -13   2   1      183.95      190.36     31.58 o
 -12   2   1      479.23      544.03     45.46 o
 -11   2   1     1347.20     1352.53     74.96 o
 -10   2   1        3.36       10.09     28.45 o
  -9   2   1     1683.53     1656.70     84.60 o
  -8   2   1      993.70     1098.14    120.36 o
  -7   2   1     1280.11     1234.31    112.34 o
  -6   2   1      465.75      413.43    133.10 o
  -5   2   1     1000.08      923.15     53.15 o
  -4   2   1        0.13       31.68     12.17 o
  -3   2   1     3118.11     2863.98     98.93 o
  -2   2   1     5031.62     5776.01    173.70 o
  -1   2   1     1585.44     1717.06     35.17 o
   0   2   1     1432.76     1692.64     30.72 o
   1   2   1     7938.51     9540.01    233.82 o
   2   2   1      652.11      687.13     32.41 o
   3   2   1    14448.58    14460.03    466.17 o
   4   2   1     5893.59     6252.30    177.79 o
   5   2   1     4961.88     4545.34    120.76 o
   6   2   1      841.03      663.76     37.05 o
   7   2   1      498.75      377.43     27.38 o
   8   2   1      201.22      162.83     27.78 o
   9   2   1      619.29      538.49     42.87 o
  10   2   1      285.46      291.21     33.45 o
  11   2   1     1162.41     1174.82     70.36 o
  12   2   1        0.21        9.41     23.87 o
  13   2   1      821.17      859.64     80.13 o
 -13   3   1       92.50      115.79     28.59 o
 -12   3   1      655.33      667.14     50.35 o
 -11   3   1        2.80        7.49     20.50 o
 -10   3   1     1675.52     1598.39    128.45 o
  -9   3   1       33.38       39.44     18.82 o
  -8   3   1     1257.72     1298.36     85.52 o
  -7   3   1      728.13      664.26     57.89 o
  -6   3   1     1171.75     1153.18     59.70 o
  -5   3   1     5434.54     6127.73    276.45 o
  -4   3   1     6501.81     6249.59    227.14 o
  -3   3   1      504.17      567.64     29.01 o
  -2   3   1     5561.86     6412.25    122.71 o
  -1   3   1       23.72       12.59      7.53 o
   0   3   1     5028.99     6649.13    110.87 o
   1   3   1     3254.75     4020.18     68.10 o
   2   3   1     4554.91     4905.35    133.52 o
   3   3   1     4100.16     4654.65     89.29 o
   4   3   1     3722.54     3424.05    106.57 o
   5   3   1     5040.46     5601.01    155.26 o
   6   3   1     6676.99     6143.82    162.01 o
   7   3   1      205.38      218.82     24.12 o
   8   3   1     3495.03     2929.66    118.32 o
   9   3   1      922.18      884.93     56.86 o
  10   3   1     1757.77     1556.78     83.97 o
  11   3   1      173.74      168.24     39.19 o
  12   3   1      385.76      442.81     43.09 o
  13   3   1       90.82      102.39     29.55 o
 -13   4   1     1009.78     1130.08    105.74 o
 -12   4   1       12.63       96.74     34.73 o
 -11   4   1      392.68      382.81     45.79 o
 -10   4   1        0.66        1.14     17.86 o
  -9   4   1      230.65      203.49     38.42 o
  -8   4   1      170.03      176.23     35.64 o
  -7   4   1       99.99      138.51     30.40 o
  -6   4   1      773.14      802.14     62.10 o
  -5   4   1    10978.71    11773.39    382.78 o
  -4   4   1     1041.14     1394.33    129.09 o
  -3   4   1    16525.04    18541.34    363.30 o
  -2   4   1     2453.26     3024.06     61.85 o
  -1   4   1    10704.17    13446.90    221.89 o
   0   4   1     1113.87     1530.93     31.97 o
   1   4   1     3616.38     4251.56     71.79 o
   2   4   1      813.75      998.31     41.27 o
   3   4   1     4639.77     4862.08    135.69 o
   4   4   1      251.68      393.28     30.25 o
   5   4   1     8815.95     9034.30    309.35 o
   6   4   1      626.99      622.85     34.28 o
   7   4   1     5749.28     5463.86    138.13 o
   8   4   1      182.88      127.49     33.74 o
   9   4   1      699.37      578.70     45.44 o
  10   4   1       58.37       71.18     23.56 o
  11   4   1       14.24       13.76     21.02 o
  12   4   1      116.76      125.35     28.54 o
  13   4   1      192.36      205.25     35.61 o
 -13   5   1        7.01      140.48     54.33 o
 -12   5   1      729.54      740.21     88.86 o
 -11   5   1       20.00       40.15     19.87 o
 -10   5   1      494.55      408.68     37.78 o
  -9   5   1      520.35      510.16     34.14 o
  -8   5   1     1050.03     1034.73     47.52 o
  -7   5   1      131.00      147.48     24.76 o
  -6   5   1     4366.85     4165.01    118.68 o
  -5   5   1       19.24      282.52    150.45 o
  -4   5   1     3286.60     3408.50     83.65 o
  -3   5   1        0.50       43.86     13.42 o
  -2   5   1     2487.37     2746.82     52.06 o
  -1   5   1      315.10      512.32     30.84 o
   0   5   1     2531.98     2987.02     55.37 o
   1   5   1        0.57       10.88      9.76 o
   2   5   1      109.19      169.00     12.64 o
   3   5   1      228.03      309.36     16.65 o
   4   5   1     1196.85     1112.23     46.39 o
   5   5   1       50.94      166.51     98.72 o
   6   5   1     6175.64     5957.85    152.81 o
   7   5   1      565.87      552.76     62.05 o
   8   5   1     2839.56     2643.33     96.60 o
   9   5   1      719.22      670.77     47.40 o
  10   5   1      345.59      348.62     37.55 o
  11   5   1        3.15       15.33     28.13 o
  12   5   1       11.16       22.65     22.91 o
  13   5   1      281.47      286.09     40.55 o
 -12   6   1       87.02      138.49     32.21 o
 -11   6   1      387.12      328.57     37.96 o
 -10   6   1       37.12       41.06     22.14 o
  -9   6   1      746.56      707.56     53.19 o
  -8   6   1      165.33      134.19     20.94 o
  -7   6   1     5258.05     5137.20    160.49 o
  -6   6   1      305.74      363.75     50.40 o
  -5   6   1     2926.29     3022.27     81.74 o
  -4   6   1      161.06      199.16     24.83 o
  -3   6   1     3667.76     4250.66     94.74 o
  -2   6   1      891.15     1098.62     34.24 o
  -1   6   1     8451.97    10162.08    177.77 o
   0   6   1      978.52     1857.17    137.21 o
   1   6   1     1875.10     2031.17     46.04 o
   2   6   1       44.27      140.23     25.67 o
   3   6   1      547.99      610.82     26.89 o
   4   6   1      396.14      377.37     25.87 o
   5   6   1     1180.59     1170.51     49.75 o
   6   6   1      532.47      511.71     38.01 o
   7   6   1     1561.82     1399.07     55.26 o
   8   6   1        1.48      -22.14     21.12 o
   9   6   1      878.21      852.47     60.99 o
  10   6   1      115.42      162.32     30.44 o
  11   6   1      171.98      191.89     32.77 o
  12   6   1      274.44      300.63     63.64 o
 -12   7   1      469.38      489.66     50.45 o
 -11   7   1        4.97       -2.55     25.91 o
 -10   7   1      871.25      751.90     74.12 o
  -9   7   1       56.97       66.62     29.43 o
  -8   7   1      743.92      699.25     53.60 o
  -7   7   1      553.72      614.17     54.11 o
  -6   7   1      821.53      871.41     51.84 o
  -5   7   1     1082.39     1070.32     46.56 o
  -4   7   1     2303.84     2497.82     68.92 o
  -3   7   1        6.51       71.11     23.82 o
  -2   7   1     3895.46     5016.16    116.21 o
  -1   7   1     1330.11     1766.33     46.34 o
   0   7   1     4445.47     5133.79    102.00 o
   1   7   1        0.34       94.51     25.13 o
   2   7   1     2767.48     3408.16     82.81 o
   3   7   1      983.15     1102.00     41.42 o
   4   7   1      848.39      866.31     34.52 o
   5   7   1       53.90       39.07     23.01 o
   6   7   1      904.02      916.05     55.93 o
   7   7   1      421.06      500.92     48.46 o
   8   7   1     2304.53     2020.11     99.22 o
   9   7   1        6.96        6.43     25.44 o
  10   7   1     1227.29     1078.73     73.73 o
  11   7   1       47.35       56.71     29.25 o
  12   7   1      382.76      469.87     50.95 o
 -11   8   1     1160.92     1130.96     81.49 o
 -10   8   1        0.05       46.11     36.09 o
  -9   8   1     1484.22     1505.29    108.07 o
  -8   8   1      175.77      182.73     66.69 o
  -7   8   1      864.11      940.68     66.92 o
  -6   8   1      102.95       65.84     29.43 o
  -5   8   1      387.22      404.64     47.25 o
  -4   8   1       88.61      101.02     18.60 o
  -3   8   1     2016.17     2579.90     70.35 o
  -2   8   1      409.13      529.45     32.80 o
  -1   8   1     2703.36     3185.47     77.52 o
   0   8   1        0.45      166.28     47.65 o
   1   8   1     8968.34    10541.10    226.91 o
   2   8   1      700.94      798.10     41.15 o
   3   8   1     2645.10     2768.99     71.79 o
   4   8   1       87.10      203.76     79.57 o
   5   8   1        9.49       18.72     27.21 o
   6   8   1       72.59       34.93     27.26 o
   7   8   1       19.90       32.58     27.07 o
   8   8   1      126.88      144.21     32.70 o
   9   8   1      205.26      199.74     38.83 o
  10   8   1        0.60       21.09     30.26 o
  11   8   1     1316.01     1330.14    190.92 o
 -11   9   1        6.08       50.91     40.38 o
 -10   9   1     1839.76     1836.97    114.08 o
  -9   9   1       87.67       68.38     38.75 o
  -8   9   1     1887.57     1680.77    105.61 o
  -7   9   1       57.16       53.10     31.69 o
  -6   9   1      678.71      563.02     84.13 o
  -5   9   1        0.98      -45.38     27.90 o
  -4   9   1     1777.49     1683.44     85.82 o
  -3   9   1       27.05       -2.06     24.10 o
  -2   9   1      766.37      900.55     44.95 o
  -1   9   1      252.12      276.64     26.67 o
   0   9   1      984.86     1177.06     49.34 o
   1   9   1        9.00       71.58     29.26 o
   2   9   1     1894.68     2185.01     62.91 o
   3   9   1       81.17      131.91     38.83 o
   4   9   1     1309.17     1316.42     58.59 o
   5   9   1       10.50       28.97     31.30 o
   6   9   1       16.92      -15.88     27.54 o
   7   9   1      308.59      264.70     46.09 o
   8   9   1      442.35      406.95     49.46 o
   9   9   1       84.67       75.21     36.89 o
  10   9   1      964.88      966.84     80.09 o
  11   9   1       32.59       15.41     38.10 o
 -10  10   1       10.30       14.34     42.71 o
  -9  10   1      513.19      502.80     89.45 o
  -8  10   1       25.05        8.85     38.13 o
  -7  10   1      475.61      467.29     80.94 o
  -6  10   1      216.81      151.43     38.84 o
  -5  10   1      755.14      687.90     64.83 o
  -4  10   1       21.81       22.93     29.98 o
  -3  10   1     1232.57     1339.90     65.54 o
  -2  10   1      521.98      616.79     43.99 o
  -1  10   1     4146.60     4706.29    139.68 o
   0  10   1       12.48      116.96     47.92 o
   1  10   1     1778.15     2023.24     68.67 o
   2  10   1      745.61      765.63     47.93 o
   3  10   1      846.91      970.96     54.03 o
   4  10   1       85.89      115.99     45.72 o
   5  10   1      447.20      494.19     47.90 o
   6  10   1       50.50       42.75     33.19 o
   7  10   1       28.41       11.32     33.57 o
   8  10   1       28.11       49.75     40.75 o
   9  10   1      493.70      442.11     60.57 o
  10  10   1       70.06       61.17     42.04 o
  -9  11   1        8.62        8.45     43.49 o
  -8  11   1      544.50      528.83     70.87 o
  -7  11   1      496.15      443.39     57.06 o
  -6  11   1     1888.66     1822.29    110.84 o
  -5  11   1      212.15      183.11     45.92 o
  -4  11   1      745.10      790.46     60.15 o
  -3  11   1       81.74       75.32     33.08 o
  -2  11   1     1692.39     1848.71     76.57 o
  -1  11   1      695.05      710.33     49.44 o
   0  11   1     1721.15     1952.68     88.73 o
   1  11   1        0.30       35.39     39.96 o
   2  11   1      663.85      716.57     49.78 o
   3  11   1      360.00      333.75     41.77 o
   4  11   1      305.11      276.40     40.13 o
   5  11   1      335.63      264.74     47.95 o
   6  11   1     1119.09     1078.38     86.63 o
   7  11   1      528.72      482.87     61.44 o
   8  11   1      367.78      432.34     69.85 o
   9  11   1       51.57       30.40     45.07 o
  -8  12   1       61.51       41.91     69.85 o
  -7  12   1      412.04      398.46     68.32 o
  -6  12   1       70.76      126.38     79.59 o
  -5  12   1     1523.81     1421.88    114.50 o
  -4  12   1       10.41       37.50     45.70 o
  -3  12   1     2120.29     1991.40    101.47 o
  -2  12   1       54.94      101.39     44.22 o
  -1  12   1      544.42      587.46     57.37 o
   0  12   1       49.95      110.53     41.39 o
   1  12   1      223.21      235.21     46.48 o
   2  12   1        0.33      -48.06     39.98 o
   3  12   1      485.05      436.98     60.93 o
   4  12   1        7.68      -34.23     40.80 o
   5  12   1      684.27      624.08     58.92 o
   6  12   1      103.71      108.22     48.82 o
   7  12   1     2059.91     1971.00    120.94 o
  -6  13   1     1599.82     1337.62    174.62 o
  -5  13   1      304.82      335.32     78.65 o
  -4  13   1     1692.16     1496.18    584.80 o
  -3  13   1       29.40       84.00     54.10 o
  -2  13   1     1061.19      924.22     78.37 o
  -1  13   1       80.92       89.75     49.81 o
   0  13   1      157.37       87.33     48.95 o
   1  13   1        7.52      -27.34     44.41 o
   2  13   1       84.22       50.36     49.39 o
   3  13   1       58.03       -8.79     43.08 o
   4  13   1      227.91      157.34     81.63 o
   5  13   1       38.06       51.55     65.27 o
   6  13   1     1666.42     1164.94    159.49 o
  -3  14   1     1062.61      815.42    277.85 o
  -2  14   1      184.09      255.80     92.36 o
  -1  14   1      675.70      673.25    106.99 o
   0  14   1       86.44       27.88     71.19 o
   1  14   1      305.89      237.81    126.51 o
   2  14   1      294.83      283.76     74.98 o
   3  14   1      484.74      433.61    131.36 o
 -14   0   2      344.67      397.37     59.37 o
 -12   0   2       67.30       55.49     32.60 o
 -10   0   2      991.99     1050.41     67.50 o
  -8   0   2     4475.06     4289.07    192.36 o
  -6   0   2     3569.34     3268.08    150.76 o
  -4   0   2      139.74      136.74     26.43 o
  -2   0   2     4944.29     5177.14    233.78 o
   0   0   2    10068.01     9661.31    348.59 o
   2   0   2     1131.73      860.71     28.32 o
   4   0   2    11440.33    11295.60    313.00 o
   6   0   2      567.61      530.47     54.33 o
   8   0   2      570.64      443.43     58.97 o
  10   0   2      154.77      128.06     39.58 o
  12   0   2      864.24      728.38     79.16 o
 -14   1   2        0.80       62.85     27.18 o
 -13   1   2      333.08      337.67     36.57 o
 -12   1   2      329.91      332.08     58.60 o
 -11   1   2      789.78      792.13     51.05 o
 -10   1   2      315.33      328.37     29.25 o
  -9   1   2     1498.29     1534.67     77.32 o
  -8   1   2       68.78      181.14     29.93 o
  -7   1   2     4457.83     4222.96    160.30 o
  -6   1   2       44.46       62.83     18.06 o
  -5   1   2     2173.30     1870.75     64.64 o
  -4   1   2      219.28      228.38     15.80 o
  -3   1   2      615.04      579.56     25.45 o
  -2   1   2      216.98      164.51     10.91 o
  -1   1   2        7.27       -2.77      3.33 o
   0   1   2    10743.79    11349.33    184.20 o
   1   1   2     3306.03     3297.84     58.67 o
   2   1   2    11142.84    10881.31    227.11 o
   3   1   2     1806.42     1580.18     35.53 o
   4   1   2      419.36      358.24     13.49 o
   5   1   2      823.75      698.08     29.94 o
   6   1   2      331.92      325.84     20.67 o
   7   1   2     1364.94     1071.75     53.91 o
   8   1   2       29.74       -3.16     18.37 o
   9   1   2     1073.22      839.61     55.78 o
  10   1   2       73.80       77.17     28.13 o
  11   1   2      367.18      336.75     37.51 o
  12   1   2        0.15       28.96     25.19 o
  13   1   2      916.75     1119.11     73.40 o
 -14   2   2      102.67      111.76     46.95 o
 -13   2   2      123.08       97.55     26.47 o
 -12   2   2      900.80      956.21     60.33 o
 -11   2   2      471.27      509.07     40.93 o
 -10   2   2     3215.31     3212.69    216.53 o
  -9   2   2      370.81      432.85     42.01 o
  -8   2   2     3758.59     3886.63    171.80 o
  -7   2   2      110.32       76.00     41.54 o
  -6   2   2     3437.71     3638.23    125.72 o
  -5   2   2      338.94      380.55     21.56 o
  -4   2   2     6322.16     6038.07    185.90 o
  -3   2   2      170.79      179.21     16.19 o
  -2   2   2     4510.65     4974.74    122.51 o
  -1   2   2     1552.01     1896.86     38.49 o
   0   2   2      397.46      431.90     14.37 o
   1   2   2      352.53      437.26     14.81 o
   2   2   2     1613.55     1577.51     39.62 o
   3   2   2     5418.25     5595.93    103.96 o
   4   2   2     1754.26     1562.98     35.28 o
   5   2   2     1999.91     1813.70     74.55 o
   6   2   2     1906.39     1606.91     48.96 o
   7   2   2     1673.50     1719.10     79.90 o
   8   2   2      117.02       52.28     28.82 o
   9   2   2       34.20      -24.82     54.05 o
  10   2   2      503.70      484.17     43.30 o
  11   2   2      909.74      805.17     57.74 o
  12   2   2      860.78     1020.59     66.96 o
  13   2   2       24.06       43.20     39.97 o
 -13   3   2      276.85      287.55     59.76 o
 -12   3   2      267.13      244.47     54.72 o
 -11   3   2      715.77      708.58     82.66 o
 -10   3   2       45.67       59.37     40.36 o
  -9   3   2      352.15      339.16     58.21 o
  -8   3   2      838.00      837.50    132.52 o
  -7   3   2      195.54      215.29     32.31 o
  -6   3   2       14.46       21.04     16.53 o
  -5   3   2     7885.64     8061.38    255.76 o
  -4   3   2      290.03      340.97     49.04 o
  -3   3   2    12374.21    12647.47    312.89 o
  -2   3   2      197.82      173.95     11.30 o
  -1   3   2     9032.23    10905.21    185.98 o
   0   3   2    10906.57    13430.56    225.10 o
   1   3   2     5900.70     7023.16    120.04 o
   2   3   2      209.98      291.63     16.21 o
   3   3   2     2866.12     2832.11     79.79 o
   4   3   2       69.00       67.59      9.16 o
   5   3   2     6505.89     6383.33    179.79 o
   6   3   2       76.35       65.98     22.36 o
   7   3   2     3467.39     3175.70    101.49 o
   8   3   2       58.44       98.80     27.43 o
   9   3   2     1716.92     1562.16     84.47 o
  10   3   2        0.41        6.72     21.62 o
  11   3   2     1415.26     1368.21     79.71 o
  12   3   2        1.66       25.16     24.12 o
  13   3   2       92.70       62.60     29.37 o
 -13   4   2        1.52       62.48     48.51 o
 -12   4   2     1188.11     1300.37    120.30 o
 -11   4   2       28.58       17.07     41.52 o
 -10   4   2      321.26      301.91     59.76 o
  -9   4   2      424.87      376.02     64.80 o
  -8   4   2      387.30      307.88     70.92 o
  -7   4   2      285.02      226.06     32.28 o
  -6   4   2     1677.62     1687.43     81.97 o
  -5   4   2      560.89      696.04    168.02 o
  -4   4   2     7680.42     7815.70    218.25 o
  -3   4   2      414.02      551.17     74.09 o
  -2   4   2    10375.16    11880.48    211.88 o
  -1   4   2      235.14      330.06     14.35 o
   0   4   2      432.04      479.16     16.12 o
   1   4   2      669.08      899.91     22.34 o
   2   4   2     1285.01     1446.33     35.39 o
   3   4   2       25.12       80.87     14.28 o
   4   4   2     1492.05     1292.57     57.08 o
   5   4   2       24.62       52.50     26.68 o
   6   4   2     4612.33     4335.83    105.27 o
   7   4   2      159.20      194.45     38.82 o
   8   4   2     5264.36     4834.31    190.10 o
   9   4   2      248.42      264.44     30.44 o
  10   4   2     1922.61     1791.74     96.12 o
  11   4   2      112.64       82.94     26.97 o
  12   4   2       59.50       69.86     26.70 o
  13   4   2        0.98      -23.00     25.71 o
 -13   5   2     1214.04     1214.22    123.01 o
 -12   5   2      363.77      323.64     69.46 o
 -11   5   2      262.64      276.29     62.86 o
 -10   5   2       17.81       63.64     46.95 o
  -9   5   2     1804.11     1557.26    135.43 o
  -8   5   2       10.10       18.08     13.49 o
  -7   5   2     2519.19     2340.04     97.94 o
  -6   5   2       87.19       92.46     23.46 o
  -5   5   2     4424.71     4340.20    132.60 o
  -4   5   2        6.36       19.69     23.94 o
  -3   5   2     4914.95     5086.68    105.94 o
  -2   5   2      803.42     1159.05     30.54 o
  -1   5   2    11463.40    14387.87    244.86 o
   0   5   2      110.94      122.02     12.80 o
   1   5   2     1709.85     1852.26     39.30 o
   2   5   2        6.06       33.42     10.43 o
   3   5   2     2826.17     3305.39     68.50 o
   4   5   2      120.22      132.07     14.83 o
   5   5   2     1683.13     1605.72     66.90 o
   6   5   2      538.06      536.30     45.79 o
   7   5   2     3356.16     3170.56     82.94 o
   8   5   2       82.50      105.49     69.59 o
   9   5   2     2161.74     1852.86     88.81 o
  10   5   2      984.24      954.31     63.96 o
  11   5   2      467.84      400.83     42.68 o
  12   5   2       35.02        6.40     29.10 o
  13   5   2      205.00      199.43     36.24 o
 -12   6   2      679.05      553.75     87.70 o
 -11   6   2      115.61      103.06     25.81 o
 -10   6   2      200.28      172.91     28.21 o
  -9   6   2        3.12      -29.09     28.72 o
  -8   6   2      596.54      546.00     35.01 o
  -7   6   2      307.41      258.14     33.09 o
  -6   6   2     4294.60     4011.21     98.16 o
  -5   6   2      405.95      381.63     23.54 o
  -4   6   2     2230.42     2347.26     63.31 o
  -3   6   2        0.04        2.55     12.00 o
  -2   6   2     1008.66     1213.33     36.20 o
  -1   6   2      297.13      396.98     23.21 o
   0   6   2    13656.11    16995.29    301.80 o
   1   6   2      537.39      687.08     26.55 o
   2   6   2     6273.09     7186.21    144.22 o
   3   6   2        5.50       13.94     11.49 o
   4   6   2      931.27      945.25     39.20 o
   5   6   2      452.01      412.01     27.89 o
   6   6   2     2015.58     2005.48     69.96 o
   7   6   2       48.15       39.70     17.69 o
   8   6   2     2345.18     2105.47    104.66 o
   9   6   2      481.21      505.77     47.52 o
  10   6   2      889.63      822.12     61.41 o
  11   6   2      954.72      916.70     66.75 o
  12   6   2      218.77      201.06     35.72 o
 -12   7   2        0.13        9.53     26.14 o
 -11   7   2      890.55      869.59     64.93 o
 -10   7   2      121.22      144.17     32.13 o
  -9   7   2      856.14      904.69     65.90 o
  -8   7   2      467.33      467.24     45.12 o
  -7   7   2     1661.24     1554.01    112.26 o
  -6   7   2      280.58      256.86     26.23 o
  -5   7   2      327.20      310.93     25.35 o
  -4   7   2        0.08       -1.66     16.62 o
  -3   7   2     4087.84     4598.63    113.60 o
  -2   7   2     1570.10     1891.36     50.08 o
  -1   7   2     2149.13     2481.24     58.78 o
   0   7   2     2329.60     3095.51     70.23 o
   1   7   2     2445.84     2975.40     71.50 o
   2   7   2       33.27      102.02     19.61 o
   3   7   2     2101.27     2123.02     61.92 o
   4   7   2      532.31      560.04     30.17 o
   5   7   2     2419.77     2372.63     89.85 o
   6   7   2      131.19       86.45     31.64 o
   7   7   2      814.63      751.10     57.58 o
   8   7   2      178.04      159.55     43.73 o
   9   7   2      430.61      462.64     49.39 o
  10   7   2       70.31       63.03     28.44 o
  11   7   2      600.30      555.50     54.71 o
  12   7   2       72.88      112.73     33.93 o
 -11   8   2      150.45      142.35     40.55 o
 -10   8   2     1424.42     1394.53     90.89 o
  -9   8   2      254.04      273.18     44.08 o
  -8   8   2     2100.08     1900.01     99.94 o
  -7   8   2       97.33       89.78     63.74 o
  -6   8   2      761.74      682.35     71.69 o
  -5   8   2      125.46      124.93     27.32 o
  -4   8   2      355.57      361.72     23.62 o
  -3   8   2        1.38       30.45     18.44 o
  -2   8   2      439.93      589.52     30.15 o
  -1   8   2      161.12      160.01     27.82 o
   0   8   2     2499.00     2832.05     66.68 o
   1   8   2      182.59      357.67     50.77 o
   2   8   2     8629.51     9443.68    204.02 o
   3   8   2       39.84       51.83     29.67 o
   4   8   2     5037.18     4947.11    135.03 o
   5   8   2       84.18      120.57     37.47 o
   6   8   2      153.14      151.95     32.01 o
   7   8   2       30.44       17.69     28.41 o
   8   8   2      216.07      261.99     39.14 o
   9   8   2        0.53      -38.95     25.38 o
  10   8   2      581.09      587.55     60.04 o
  11   8   2       64.40       66.68     33.65 o
 -11   9   2     1223.91     1162.79     90.45 o
 -10   9   2        6.90      -25.88     39.05 o
  -9   9   2     1352.15     1210.72     89.83 o
  -8   9   2        2.38       56.05     68.27 o
  -7   9   2      702.01      653.12     57.14 o
  -6   9   2      315.59      279.21     42.82 o
  -5   9   2      732.75      654.23     58.52 o
  -4   9   2      189.17      192.00     30.26 o
  -3   9   2      599.45      744.79     43.07 o
  -2   9   2       26.25       23.29     13.07 o
  -1   9   2     1514.08     1787.31     51.29 o
   0   9   2        1.14        7.16     18.59 o
   1   9   2     3449.13     3786.89     93.39 o
   2   9   2       46.25      111.33     27.61 o
   3   9   2     3383.66     3414.83    104.77 o
   4   9   2       10.19      100.11     44.92 o
   5   9   2     1593.08     1612.73     83.05 o
   6   9   2      508.75      496.15     53.00 o
   7   9   2       62.60       21.09     29.73 o
   8   9   2        1.86        7.94     29.41 o
   9   9   2        5.48       -5.38     29.84 o
  10   9   2       32.60       -3.73     32.02 o
 -10  10   2      924.85      934.72     88.60 o
  -9  10   2       53.38       51.25     43.63 o
  -8  10   2      841.28      746.76    118.78 o
  -7  10   2       79.27       99.67     43.73 o
  -6  10   2      567.36      428.93     52.46 o
  -5  10   2      470.49      458.29     53.46 o
  -4  10   2      791.87      809.52     70.44 o
  -3  10   2      102.66      117.11     30.49 o
  -2  10   2     1150.37     1311.32     54.65 o
  -1  10   2      218.89      357.64     45.35 o
   0  10   2     1401.29     1622.78     60.54 o
   1  10   2      194.61      208.26     27.58 o
   2  10   2     1311.35     1464.64     65.07 o
   3  10   2        0.06       99.46     60.16 o
   4  10   2     1767.36     1759.49     76.38 o
   5  10   2       73.19       94.60     34.79 o
   6  10   2      416.41      400.69     56.93 o
   7  10   2      392.13      346.51     49.84 o
   8  10   2       54.62      105.03     37.99 o
   9  10   2        0.58       34.84     36.64 o
  10  10   2      270.16      291.87     54.61 o
  -9  11   2      157.65      134.56    103.22 o
  -8  11   2        0.01      -62.22     39.87 o
  -7  11   2      635.71      567.87     63.07 o
  -6  11   2      406.92      326.97     52.55 o
  -5  11   2      751.04      731.59     67.01 o
  -4  11   2      362.01      349.82     42.41 o
  -3  11   2      368.93      371.55     42.87 o
  -2  11   2      642.75      644.01     47.96 o
  -1  11   2     1213.96     1394.94     66.66 o
   0  11   2      886.75      973.69     65.84 o
   1  11   2     2091.31     2140.77     93.80 o
   2  11   2       39.31       84.72     29.94 o
   3  11   2     1750.88     1712.71    104.94 o
   4  11   2      212.71      166.52     37.06 o
   5  11   2      383.07      388.36     55.39 o
   6  11   2      280.08      245.81     48.60 o
   7  11   2     1715.22     1714.51    106.21 o
   8  11   2       14.26      -10.40     37.51 o
   9  11   2     1768.74     1720.25    216.34 o
  -7  12   2        2.37      -11.12     47.63 o
  -6  12   2      476.00      435.38     81.49 o
  -5  12   2        5.66      -26.54     45.70 o
  -4  12   2      828.85      745.70     63.00 o
  -3  12   2       39.42      114.67     45.68 o
  -2  12   2     2512.75     2668.21    120.63 o
  -1  12   2      525.86      543.30     62.58 o
   0  12   2     1089.47     1025.99     70.02 o
   1  12   2      181.01      141.10     43.81 o
   2  12   2      256.87      215.08     50.03 o
   3  12   2       16.60       29.81     43.21 o
   4  12   2      159.67      115.46     44.82 o
   5  12   2       20.01       34.03     45.85 o
   6  12   2     1277.07     1225.16    118.06 o
   7  12   2        3.18       43.28     45.39 o
  -6  13   2        2.62      -13.58     78.39 o
  -5  13   2     1277.69     1095.93    132.73 o
  -4  13   2        0.12       28.82     62.75 o
  -3  13   2     1081.94     1071.86    158.52 o
  -2  13   2      163.67       95.21     52.73 o
  -1  13   2     1105.37     1061.69     81.56 o
   0  13   2       66.53       55.10     48.88 o
   1  13   2      656.65      516.43     65.96 o
   2  13   2       39.46       -7.99     45.31 o
   3  13   2      150.36       62.59     48.56 o
   4  13   2        2.62      -51.66     55.86 o
   5  13   2      191.10      159.67     73.19 o
   6  13   2      154.32      135.04     81.49 o
  -3  14   2       25.53       89.36     82.85 o
  -2  14   2     1080.28      827.75    251.26 o
  -1  14   2      276.41      263.95     76.33 o
   0  14   2      323.11      243.09     84.64 o
   1  14   2      152.11       47.01     73.26 o
   2  14   2       45.21       -1.34     63.41 o
   3  14   2        5.28       13.97     86.92 o
 -13   0   3      390.10      426.47     55.49 o
 -11   0   3      265.77      293.76     42.69 o
  -9   0   3     2950.04     3041.67    142.80 o
  -7   0   3    13943.70    14488.35    993.03 o
  -5   0   3     7339.77     7420.32    351.89 o
  -3   0   3      408.11      419.61     40.54 o
  -1   0   3      426.36      482.91     23.70 o
   1   0   3     7280.51     6452.78    169.52 o
   3   0   3    11469.41    10254.02    268.44 o
   5   0   3     3977.23     3816.53    116.95 o
   7   0   3     4045.93     3617.04    234.00 o
   9   0   3     1536.39     1216.55    100.51 o
  11   0   3      263.70      283.67     50.06 o
  13   0   3     1123.16     1510.30    127.67 o
 -14   1   3      404.01      486.38     45.01 o
 -13   1   3       15.65       67.41     24.86 o
 -12   1   3       63.19       60.77     23.67 o
 -11   1   3      176.10      202.56     41.91 o
 -10   1   3     1545.98     1584.42    118.36 o
  -9   1   3      114.22       89.81     53.00 o
  -8   1   3     3267.14     3249.63    130.24 o
  -7   1   3      129.46      211.62     32.37 o
  -6   1   3     3548.34     3368.54    105.36 o
  -5   1   3     1147.01     1091.68     40.80 o
  -4   1   3     1529.86     1540.96     53.60 o
  -3   1   3      758.43      769.61     25.64 o
  -2   1   3     9798.20    10701.25    257.94 o
  -1   1   3     1450.15     1483.28     31.27 o
   0   1   3    25664.38    26520.04    444.77 o
   1   1   3      582.85      514.68     15.11 o
   2   1   3    12495.06    11722.31    216.28 o
   3   1   3     4282.53     4149.54     84.01 o
   4   1   3     4072.29     3461.12     66.37 o
   5   1   3      993.23      859.57     29.42 o
   6   1   3     1032.53      875.13     31.69 o
   7   1   3      351.39      329.83     26.39 o
   8   1   3     1263.73     1130.01    103.54 o
   9   1   3      718.96      569.94     58.01 o
  10   1   3      283.23      316.84     36.17 o
  11   1   3      463.58      439.49     43.93 o
  12   1   3      389.35      376.69     43.07 o
  13   1   3       20.11       11.82     26.87 o
 -13   2   3      301.62      297.64     56.27 o
 -12   2   3      472.83      451.69     62.48 o
 -11   2   3     1655.03     1686.09    130.39 o
 -10   2   3      618.60      821.51     83.04 o
  -9   2   3     2076.97     1983.15    106.66 o
  -8   2   3      430.63      554.63     67.33 o
  -7   2   3     2635.66     2792.12    103.13 o
  -6   2   3        7.03       19.53     14.48 o
  -5   2   3     2995.73     3026.05     87.42 o
  -4   2   3      292.52      319.01     17.11 o
  -3   2   3     7798.42     8354.25    241.56 o
  -2   2   3       31.18       42.36      7.83 o
  -1   2   3     3111.08     3457.00     62.77 o
   0   2   3      861.26      853.77     20.47 o
   1   2   3    12827.54    13607.97    230.25 o
   2   2   3     4453.88     4350.15     86.14 o
   3   2   3     6144.77     5771.81    124.56 o
   4   2   3     1150.28     1352.19     35.26 o
   5   2   3     5114.93     4521.48    114.05 o
   6   2   3      423.21      288.88     20.89 o
   7   2   3      970.60      754.01     39.63 o
   8   2   3       52.22        4.06     18.49 o
   9   2   3      725.54      702.65     51.41 o
  10   2   3       82.28       90.15     26.69 o
  11   2   3      940.44      935.01     63.57 o
  12   2   3       82.85       92.43     28.88 o
  13   2   3      336.60      419.72     45.85 o
 -13   3   3       89.53      137.76     48.89 o
 -12   3   3     1191.57     1244.49    112.54 o
 -11   3   3      838.88      827.33     90.42 o
 -10   3   3      461.98      470.71     67.52 o
  -9   3   3      564.12      588.29     72.18 o
  -8   3   3      777.94      849.18     58.10 o
  -7   3   3      168.00      145.03     29.49 o
  -6   3   3      553.19      556.52     30.24 o
  -5   3   3     1180.21     1264.88     50.95 o
  -4   3   3     8368.26     8579.71    222.84 o
  -3   3   3     2884.62     3152.49     83.85 o
  -2   3   3     9583.53    10869.24    230.05 o
  -1   3   3      593.79      759.72     21.55 o
   0   3   3       89.68       83.70      8.86 o
   1   3   3     1206.46     1228.11     27.71 o
   2   3   3      573.69      553.87     16.50 o
   3   3   3      117.18      115.57      9.65 o
   4   3   3     2280.95     2203.57     50.85 o
   5   3   3       27.04       15.05     11.12 o
   6   3   3     1837.58     1522.91     54.08 o
   7   3   3        2.24      -25.04     15.33 o
   8   3   3      576.39      459.19     42.58 o
   9   3   3        5.39        5.25     19.13 o
  10   3   3     1997.55     1834.12     98.33 o
  11   3   3      267.80      296.08     37.26 o
  12   3   3      596.41      681.65     56.33 o
  13   3   3      136.37      190.32     36.88 o
 -13   4   3     1175.63     1323.26    122.24 o
 -12   4   3       16.12       62.86     48.89 o
 -11   4   3     1167.11     1107.12    108.65 o
 -10   4   3        0.26       29.49     45.79 o
  -9   4   3      382.64      375.64     62.86 o
  -8   4   3      345.72      379.89     33.21 o
  -7   4   3        3.96       14.87     19.07 o
  -6   4   3       47.15       69.36     21.09 o
  -5   4   3     2597.17     2603.75     86.20 o
  -4   4   3       44.55       38.48     11.89 o
  -3   4   3     2287.36     2177.69     50.74 o
  -2   4   3     1189.00     1271.01     32.98 o
  -1   4   3    11124.66    12994.12    228.04 o
   0   4   3     4585.49     5547.67     96.97 o
   1   4   3       32.11       81.93      9.60 o
   2   4   3     1168.89     1292.27     31.41 o
   3   4   3      764.20      851.29     28.01 o
   4   4   3        3.78       -8.40      9.39 o
   5   4   3     3367.14     3191.59     80.01 o
   6   4   3      320.37      289.74     23.70 o
   7   4   3     3926.17     3335.59    124.51 o
   8   4   3       82.28       75.77     29.70 o
   9   4   3     2032.51     1915.32     90.09 o
  10   4   3        0.56      -34.07     21.54 o
  11   4   3     1198.49     1189.83     74.81 o
  12   4   3       12.80       15.49     25.83 o
  13   4   3       28.82       31.13     29.45 o
 -13   5   3        0.02       15.52     49.67 o
 -12   5   3     1285.58     1308.90    124.95 o
 -11   5   3       86.74      153.67     54.33 o
 -10   5   3      159.57      171.91     54.33 o
  -9   5   3       49.16       39.19     45.79 o
  -8   5   3       14.61       -8.27     28.52 o
  -7   5   3       57.46       10.09     24.38 o
  -6   5   3     1300.13     1154.69     60.38 o
  -5   5   3        9.25       10.49     12.13 o
  -4   5   3     5278.40     5548.14    127.27 o
  -3   5   3      202.17      228.37     16.66 o
  -2   5   3     5658.95     6339.01    130.36 o
  -1   5   3       10.38       29.88     10.46 o
   0   5   3    10732.58    12567.62    220.84 o
   1   5   3      217.13      230.05     13.64 o
   2   5   3     5104.26     5825.84    150.73 o
   3   5   3        0.44       18.88      8.82 o
   4   5   3      478.72      475.38     20.62 o
   5   5   3      851.03      780.00     29.21 o
   6   5   3      859.04      878.65     51.72 o
   7   5   3     1322.11     1199.29     56.46 o
   8   5   3     1717.44     1477.40     75.10 o
   9   5   3        6.98       47.21     57.23 o
  10   5   3      831.28      820.19     60.58 o
  11   5   3      362.29      412.54     44.93 o
  12   5   3      334.76      364.24     48.31 o
  13   5   3       58.07       25.22     51.61 o
 -12   6   3      136.81      126.12     57.43 o
 -11   6   3      553.73      610.41     89.25 o
 -10   6   3       16.82        3.10     44.24 o
  -9   6   3     2082.71     1987.38    105.14 o
  -8   6   3       12.34        6.37     16.31 o
  -7   6   3     2174.35     2053.74     99.30 o
  -6   6   3      472.27      366.55     23.91 o
  -5   6   3     1265.86     1193.78     41.21 o
  -4   6   3      200.20      233.38     19.71 o
  -3   6   3     3029.06     3138.98     73.47 o
  -2   6   3       71.79       82.35     13.73 o
  -1   6   3      616.38      739.20     27.74 o
   0   6   3     3245.78     4327.33     91.01 o
   1   6   3     1740.38     1845.44     43.68 o
   2   6   3       45.37       82.77     14.92 o
   3   6   3     1118.53     1143.60     42.75 o
   4   6   3       83.65       88.42     15.09 o
   5   6   3       93.55       75.15     14.84 o
   6   6   3      431.42      417.77     27.75 o
   7   6   3     2738.85     2422.22     91.29 o
   8   6   3       84.72       95.87     25.41 o
   9   6   3     1899.88     1668.46     95.16 o
  10   6   3        0.07      -19.87     22.85 o
  11   6   3       70.59       67.29     28.48 o
  12   6   3      311.05      335.19     44.75 o
 -12   7   3      235.98      250.68     71.01 o
 -11   7   3       54.56       32.20     28.50 o
 -10   7   3      177.01      191.74     33.84 o
  -9   7   3      519.47      548.74     53.66 o
  -8   7   3      552.12      540.39     46.11 o
  -7   7   3       85.52       62.58     25.52 o
  -6   7   3     1860.01     1813.20     59.48 o
  -5   7   3     1938.33     1945.23     62.32 o
  -4   7   3     1561.62     1598.75     54.65 o
  -3   7   3      179.18      247.82     20.06 o
  -2   7   3     2284.21     2617.08     65.66 o
  -1   7   3      444.09      453.70     25.12 o
   0   7   3     4352.94     5143.40    112.87 o
   1   7   3      763.23      945.54     38.59 o
   2   7   3     3747.87     4222.57     99.05 o
   3   7   3        0.06       -2.70     16.15 o
   4   7   3     3315.99     3414.89     98.24 o
   5   7   3      113.24      106.93     18.34 o
   6   7   3     3619.55     3310.49    110.79 o
   7   7   3        0.10      -16.20     22.51 o
   8   7   3     1550.45     1452.93     80.62 o
   9   7   3       47.15       61.88     31.43 o
  10   7   3      441.20      436.56     49.14 o
  11   7   3      163.97      239.13     40.74 o
  12   7   3      468.87      522.77     56.46 o
 -11   8   3     1152.02     1278.38     88.07 o
 -10   8   3       83.35       33.31     34.09 o
  -9   8   3     1868.71     1737.66    105.76 o
  -8   8   3      344.45      331.64     83.11 o
  -7   8   3     3368.86     2666.33    315.56 o
  -6   8   3       13.71       51.24     26.58 o
  -5   8   3      623.07      607.76     42.08 o
  -4   8   3      706.38      715.71     39.17 o
  -3   8   3      319.37      380.56     23.07 o
  -2   8   3      288.98      338.98     21.87 o
  -1   8   3      488.69      583.66     27.27 o
   0   8   3      359.02      448.50     32.26 o
   1   8   3     2001.94     2285.54     65.43 o
   2   8   3        7.83       78.36     31.02 o
   3   8   3     2790.96     2735.28     71.56 o
   4   8   3      103.36      112.31     23.00 o
   5   8   3     5155.68     4661.15    169.43 o
   6   8   3       82.09       86.95     28.45 o
   7   8   3       29.55       20.92     26.69 o
   8   8   3      123.70      108.62     31.88 o
   9   8   3      104.64      117.03     34.57 o
  10   8   3        0.23       18.37     30.00 o
  11   8   3      673.95      790.45     69.35 o
 -11   9   3        0.13      -32.30     61.31 o
 -10   9   3     1445.79     1392.51    133.30 o
  -9   9   3       21.66       -4.73     36.63 o
  -8   9   3     1785.31     1642.16    179.62 o
  -7   9   3       17.03        2.98     30.45 o
  -6   9   3     1499.80     1411.69     89.28 o
  -5   9   3      365.34      330.74     41.51 o
  -4   9   3     1258.76     1343.17     62.47 o
  -3   9   3      411.98      415.64     32.63 o
  -2   9   3     2325.72     2514.25     74.65 o
  -1   9   3        3.72       22.80     16.05 o
   0   9   3     1633.68     1907.95     61.69 o
   1   9   3      155.88      235.72     26.93 o
   2   9   3     2832.09     3121.01     87.15 o
   3   9   3      156.37      200.20     45.45 o
   4   9   3     3948.88     3992.36    136.85 o
   5   9   3       27.66       97.46     31.86 o
   6   9   3      835.93      738.01     62.48 o
   7   9   3        9.87        5.32     27.88 o
   8   9   3      239.67      214.21     40.53 o
   9   9   3       23.76       -1.79     29.56 o
  10   9   3      108.42      121.97     38.91 o
 -10  10   3       83.81       34.27     46.01 o
  -9  10   3     1345.19     1273.57    100.33 o
  -8  10   3       73.81       59.60     67.46 o
  -7  10   3      992.43      833.73    115.49 o
  -6  10   3       63.02       80.99     36.69 o
  -5  10   3     2093.35     1879.63    172.34 o
  -4  10   3       37.75       54.53     26.12 o
  -3  10   3      906.85     1072.91     54.89 o
  -2  10   3       12.68       22.92     21.88 o
  -1  10   3      318.98      356.55     30.99 o
   0  10   3       73.33       71.73     21.82 o
   1  10   3     1132.39     1326.06     54.92 o
   2  10   3       67.16      101.58     28.66 o
   3  10   3     3428.64     3326.83    121.04 o
   4  10   3        2.56       71.55     29.64 o
   5  10   3     1992.02     1698.02    109.92 o
   6  10   3      257.31      237.81     45.47 o
   7  10   3     1177.48     1196.05     82.83 o
   8  10   3       87.04       88.61     37.93 o
   9  10   3      300.61      242.82     49.88 o
  -9  11   3      102.99       90.76     50.62 o
  -8  11   3      550.76      550.64     73.63 o
  -7  11   3       48.95       16.60     42.62 o
  -6  11   3      525.02      498.99     70.36 o
  -5  11   3      889.17      748.85     69.45 o
  -4  11   3      779.91      815.60     56.92 o
  -3  11   3      199.50      206.44     32.20 o
  -2  11   3      602.99      653.99     52.45 o
  -1  11   3      255.98      254.04     37.21 o
   0  11   3     1218.61     1279.41     76.05 o
   1  11   3      538.03      560.27     53.11 o
   2  11   3     1300.84     1268.08     73.87 o
   3  11   3        1.95       16.50     29.03 o
   4  11   3      306.54      257.46     41.21 o
   5  11   3       74.58       83.40     39.02 o
   6  11   3      252.26      219.28     46.55 o
   7  11   3        3.04       62.63     44.14 o
   8  11   3      211.49      283.62     54.99 o
  -7  12   3      442.69      366.41     68.32 o
  -6  12   3       44.98       33.81     47.22 o
  -5  12   3      569.55      488.23     76.57 o
  -4  12   3      100.93       84.51     40.76 o
  -3  12   3      666.21      633.99     64.36 o
  -2  12   3        1.30        9.97     42.31 o
  -1  12   3     1520.91     1588.83     94.24 o
   0  12   3       78.81      181.85     45.41 o
   1  12   3      799.14      670.54     61.23 o
   2  12   3      145.03       66.82     42.27 o
   3  12   3      348.89      340.78     58.09 o
   4  12   3        0.30      -49.11     39.13 o
   5  12   3      159.10      102.21     51.71 o
   6  12   3       47.13       48.51     57.29 o
   7  12   3     1390.22     1149.48    119.93 o
  -6  13   3      426.85      398.14    110.98 o
  -5  13   3        0.96      -57.14     65.56 o
  -4  13   3      913.28      846.92    101.73 o
  -3  13   3        0.02      -10.37     53.70 o
  -2  13   3     1488.92     1516.69    106.44 o
  -1  13   3        5.29      140.79     53.25 o
   0  13   3     1158.16     1182.35     87.73 o
   1  13   3       35.05       85.68     48.02 o
   2  13   3      112.45       16.70     47.05 o
   3  13   3       48.93       14.11     51.95 o
   4  13   3       12.85       14.23     80.52 o
   5  13   3        0.06      -28.49     56.36 o
  -3  14   3      475.11      445.48    129.22 o
  -2  14   3       10.71      -11.22     80.28 o
  -1  14   3      541.55      441.23     85.15 o
   0  14   3      102.92      119.20     76.46 o
   1  14   3      267.69      337.32     86.79 o
   2  14   3        7.13      -68.29     64.30 o
   3  14   3       65.95       66.36     86.54 o
 -12   0   4       30.34       44.24     28.72 o
 -10   0   4      705.77      680.38     65.00 o
  -8   0   4     1019.10     1123.41    136.98 o
  -6   0   4    19573.42    21662.67   1460.24 o
  -4   0   4     4437.94     4570.49    146.74 o
  -2   0   4    14693.65    16752.16    501.91 o
   0   0   4      148.43      193.33     15.29 o
   2   0   4    20680.31    19396.93    500.57 o
   4   0   4     5095.91     4969.27    149.49 o
   6   0   4     4482.02     4201.64    130.24 o
   8   0   4     1935.73     1890.59    137.76 o
  10   0   4      233.52      204.89     45.40 o
  12   0   4      918.22      819.57     86.92 o
 -13   1   4      499.53      540.76     43.42 o
 -12   1   4       89.70       89.64     37.25 o
 -11   1   4      122.86      133.49     37.64 o
 -10   1   4      125.92      180.83     38.03 o
  -9   1   4     1230.21     1203.09     77.50 o
  -8   1   4       47.52       37.82     19.94 o
  -7   1   4     6936.21     7122.63    210.49 o
  -6   1   4      151.74      163.80     17.75 o
  -5   1   4     7280.71     7304.49    283.40 o
  -4   1   4      103.04       69.46     10.93 o
  -3   1   4     9039.10     9594.84    262.73 o
  -2   1   4      712.82      649.12     25.62 o
  -1   1   4    14268.19    14498.50    267.24 o
   0   1   4     1428.02     1425.34     29.88 o
   1   1   4    11721.67    11399.66    201.14 o
   2   1   4     3844.78     3688.91     71.78 o
   3   1   4     1962.44     1588.53     35.15 o
   4   1   4      580.77      624.49     24.14 o
   5   1   4     2306.62     1987.96     61.49 o
   6   1   4      265.92      206.57     16.22 o
   7   1   4     2455.38     2294.91     72.33 o
   8   1   4       76.47       47.40     18.15 o
   9   1   4      667.47      613.57     49.68 o
  10   1   4       67.24       51.51     25.23 o
  11   1   4      172.64      208.79     33.91 o
  12   1   4       10.08       12.40     25.57 o
  13   1   4      898.55      976.20     69.97 o
 -13   2   4      606.95      725.66     81.49 o
 -12   2   4     1056.06     1043.86     97.01 o
 -11   2   4        5.48      110.60     40.36 o
 -10   2   4     1062.89     1008.16     90.03 o
  -9   2   4        5.47       78.32     37.45 o
  -8   2   4     3896.07     3869.16    155.60 o
  -7   2   4      259.76      252.95     24.52 o
  -6   2   4     1979.80     1937.22     63.08 o
  -5   2   4      591.90      541.29     28.54 o
  -4   2   4     6303.32     6304.58    177.00 o
  -3   2   4     1235.62     1177.79     36.22 o
  -2   2   4     8456.24     8739.01    189.33 o
  -1   2   4     3361.86     3543.01     65.53 o
   0   2   4       23.10       25.30      7.22 o
   1   2   4      701.56      709.21     18.68 o
   2   2   4     1305.52     1213.90     26.88 o
   3   2   4     1291.10     1173.47     27.63 o
   4   2   4     7537.76     7029.06    148.49 o
   5   2   4     1815.79     1761.43     44.71 o
   6   2   4     1646.17     1342.91     43.79 o
   7   2   4     1208.98     1018.81     47.92 o
   8   2   4     1321.19     1139.83     52.49 o
   9   2   4       19.66       34.88     25.81 o
  10   2   4     2125.45     1834.18     98.53 o
  11   2   4      125.32       99.31     28.59 o
  12   2   4      397.58      379.02     43.64 o
  13   2   4       97.83      154.96     35.19 o
 -13   3   4      624.35      694.61     83.82 o
 -12   3   4      246.46      288.71     58.98 o
 -11   3   4     1303.50     1272.81    114.86 o
 -10   3   4      436.79      426.47     64.42 o
  -9   3   4      714.84      666.49     71.79 o
  -8   3   4     1892.55     2067.62    115.05 o
  -7   3   4      193.74      196.47     26.36 o
  -6   3   4       17.44       10.62     15.27 o
  -5   3   4     1518.35     1439.74     50.77 o
  -4   3   4       78.84       71.12     12.86 o
  -3   3   4     9802.50    10166.31    208.70 o
  -2   3   4      275.51      279.01     11.33 o
  -1   3   4    16208.27    18008.58    298.17 o
   0   3   4     1443.01     1641.52     32.98 o
   1   3   4     2782.17     2737.34     52.50 o
   2   3   4      340.58      373.62     14.80 o
   3   3   4     4417.71     4497.47     92.59 o
   4   3   4      441.19      506.18     23.00 o
   5   3   4     4864.17     4758.03    108.29 o
   6   3   4     1750.02     1509.14     49.17 o
   7   3   4      262.25      217.28     23.67 o
   8   3   4      916.86      769.33     91.58 o
   9   3   4      592.72      573.76     43.66 o
  10   3   4       72.45       52.02     26.47 o
  11   3   4     1738.71     1810.60    100.21 o
  12   3   4      227.84      231.89     36.92 o
  13   3   4      399.97      427.23     78.58 o
 -13   4   4      196.15      192.86     60.15 o
 -12   4   4     2630.96     2595.69    194.41 o
 -11   4   4      464.29      563.45     79.94 o
 -10   4   4     4088.55     3852.98    263.10 o
  -9   4   4        0.13      -32.36     31.70 o
  -8   4   4     1753.92     1600.75     83.06 o
  -7   4   4      137.68      129.68     24.13 o
  -6   4   4      132.52      140.87     23.24 o
  -5   4   4       60.93       59.89     11.83 o
  -4   4   4     2360.50     2399.92     57.78 o
  -3   4   4     2014.15     2259.43     54.21 o
  -2   4   4     5080.51     5338.46    106.67 o
  -1   4   4      150.08      151.24     12.17 o
   0   4   4     4290.79     4475.26     81.23 o
   1   4   4     1026.20     1066.94     26.18 o
   2   4   4        2.67       14.71      9.46 o
   3   4   4      944.00      878.01     25.80 o
   4   4   4      164.00      158.09     19.01 o
   5   4   4      244.07      206.80     17.13 o
   6   4   4     2699.39     2419.59     70.30 o
   7   4   4      772.35      663.07     57.66 o
   8   4   4     2435.37     2159.96     98.49 o
   9   4   4       10.45       -8.95     20.63 o
  10   4   4     1122.06     1115.27     71.60 o
  11   4   4        7.49       -5.97     24.80 o
  12   4   4      716.65      753.22     61.33 o
  13   4   4       35.43       36.47     30.54 o
 -13   5   4      883.89      880.10    107.49 o
 -12   5   4       41.02       31.82     47.73 o
 -11   5   4     1576.65     1485.86    134.27 o
 -10   5   4      428.61      357.01     68.69 o
  -9   5   4      448.06      392.32     69.85 o
  -8   5   4      134.99       93.31     31.83 o
  -7   5   4        2.15      -12.98     22.39 o
  -6   5   4      199.18      152.96     16.03 o
  -5   5   4     2964.11     3116.85     77.76 o
  -4   5   4        8.26        4.81     12.13 o
  -3   5   4     4546.30     4917.72    113.20 o
  -2   5   4     2217.26     2467.59     61.60 o
  -1   5   4     6827.41     7389.42    152.68 o
   0   5   4      229.33      314.01     17.24 o
   1   5   4     5977.17     6475.00    122.89 o
   2   5   4     1639.33     1722.82     41.16 o
   3   5   4     2047.38     2055.53     50.81 o
   4   5   4       26.11       18.12     12.12 o
   5   5   4      297.92      250.37     20.14 o
   6   5   4     1136.43     1021.12     39.44 o
   7   5   4     1708.95     1567.10     66.69 o
   8   5   4        0.07       -6.34     20.58 o
   9   5   4     1741.94     1514.78     78.73 o
  10   5   4       26.17       21.08     24.15 o
  11   5   4     1160.99     1253.95     80.36 o
  12   5   4        0.01      -11.68     40.94 o
 -12   6   4      565.03      602.26     90.80 o
 -11   6   4       60.14       25.22     48.89 o
 -10   6   4      809.71      751.27     97.01 o
  -9   6   4       11.88       -8.54     44.24 o
  -8   6   4     1522.24     1338.83     64.62 o
  -7   6   4       41.23       29.01     16.60 o
  -6   6   4     2021.84     1891.28     69.91 o
  -5   6   4     1800.50     1596.10     49.57 o
  -4   6   4      457.92      462.60     25.55 o
  -3   6   4     2152.60     2196.50     55.58 o
  -2   6   4     2367.20     2741.24     73.46 o
  -1   6   4      225.31      292.86     19.15 o
   0   6   4     9945.05    11287.42    229.93 o
   1   6   4       84.16       95.85     15.11 o
   2   6   4     3618.32     3835.58     85.30 o
   3   6   4        1.34      -11.29     13.71 o
   4   6   4     1064.46     1010.80     34.83 o
   5   6   4       53.89       20.10     15.07 o
   6   6   4     2803.26     2847.36     85.46 o
   7   6   4       90.00       90.53     28.81 o
   8   6   4     2301.93     2056.55     99.91 o
   9   6   4      198.05      174.54     34.15 o
  10   6   4      656.26      666.26     57.33 o
  11   6   4        1.44       -3.01     25.74 o
  12   6   4      118.90      119.83     33.58 o
 -12   7   4       28.04       46.95     55.10 o
 -11   7   4      284.65      243.31     69.85 o
 -10   7   4      105.60      108.46     38.03 o
  -9   7   4      848.26      816.10     66.01 o
  -8   7   4      736.18      647.27     52.51 o
  -7   7   4     2386.88     2243.46     97.25 o
  -6   7   4        0.11      -28.40     16.58 o
  -5   7   4      697.02      737.59     36.47 o
  -4   7   4     2526.76     2484.35     73.63 o
  -3   7   4     1135.21     1248.19     42.92 o
  -2   7   4       34.81       26.88     15.39 o
  -1   7   4      141.77      184.05     19.33 o
   0   7   4     1909.33     2331.39     60.14 o
   1   7   4     2564.32     2709.08     69.88 o
   2   7   4      120.11      120.85     19.89 o
   3   7   4     1756.06     1806.93     59.18 o
   4   7   4       47.38       36.03     16.19 o
   5   7   4      856.72      865.25     39.18 o
   6   7   4      421.20      433.59     40.21 o
   7   7   4       91.53      147.78     30.41 o
   8   7   4      818.27      798.85     58.52 o
   9   7   4     1098.04     1005.74     72.33 o
  10   7   4       29.86       47.26     29.06 o
  11   7   4      156.82      129.35     35.95 o
 -11   8   4        5.98      -60.60     30.30 o
 -10   8   4      433.57      377.56     54.52 o
  -9   8   4      229.90      215.63     44.93 o
  -8   8   4     2119.00     1880.24    196.35 o
  -7   8   4       42.57       61.99     27.66 o
  -6   8   4     2866.09     2590.30    164.53 o
  -5   8   4      596.09      560.16     42.29 o
  -4   8   4      467.85      509.38     33.79 o
  -3   8   4     1019.07     1137.99     41.32 o
  -2   8   4      304.71      366.26     23.62 o
  -1   8   4        5.06      -13.39     15.95 o
   0   8   4       98.83      108.16     20.02 o
   1   8   4     1079.50     1216.23     45.21 o
   2   8   4     1968.11     2164.30     68.47 o
   3   8   4       23.20       36.14     18.45 o
   4   8   4     4929.12     4929.08    141.51 o
   5   8   4      145.82      157.93     28.89 o
   6   8   4     3002.19     2686.28    111.25 o
   7   8   4        4.50       38.09     27.09 o
   8   8   4      866.71      826.46     62.75 o
   9   8   4       79.18       88.72     32.64 o
  10   8   4      395.92      377.59     53.36 o
  11   8   4        9.42       -5.39     30.61 o
 -10   9   4       21.95      -17.81     39.53 o
  -9   9   4      509.11      432.06     56.51 o
  -8   9   4        1.43        2.51     57.30 o
  -7   9   4      778.30      668.28     51.58 o
  -6   9   4        7.83       46.73     28.18 o
  -5   9   4     1608.01     1552.70     69.18 o
  -4   9   4      394.96      345.04     36.80 o
  -3   9   4     1638.21     1759.63     63.94 o
  -2   9   4      318.03      361.79     29.72 o
  -1   9   4     1918.98     2111.32     65.70 o
   0   9   4     1727.89     1874.61     62.07 o
   1   9   4     1998.70     2301.86     73.32 o
   2   9   4       37.82       33.33     21.31 o
   3   9   4     2594.70     2628.34     99.74 o
   4   9   4       25.36       61.00     26.81 o
   5   9   4     3172.53     2949.06    111.64 o
   6   9   4       25.81       23.78     30.41 o
   7   9   4      218.86      221.06     46.25 o
   8   9   4        5.24        9.33     38.05 o
   9   9   4       12.94       42.86     32.31 o
  10   9   4        2.34       -9.65     35.31 o
 -10  10   4      603.61      605.89     75.21 o
  -9  10   4      434.94      419.99     67.01 o
  -8  10   4     1073.65      945.49    137.06 o
  -7  10   4       74.13       48.09     37.56 o
  -6  10   4     1231.96     1220.26     72.85 o
  -5  10   4      704.04      722.17     54.52 o
  -4  10   4      845.27      812.86     63.89 o
  -3  10   4      121.95      120.77     27.86 o
  -2  10   4      107.96       75.59     25.10 o
  -1  10   4        6.83       -6.16     21.40 o
   0  10   4        2.92      -22.98     24.45 o
   1  10   4        0.20        5.38     21.58 o
   2  10   4     1515.82     1507.11     69.65 o
   3  10   4      222.48      213.77     35.86 o
   4  10   4     2751.13     2674.80    105.51 o
   5  10   4       19.51       19.12     30.00 o
   6  10   4     1000.09     1050.06     80.65 o
   7  10   4       73.04       87.72     37.41 o
   8  10   4      372.64      396.12     53.79 o
   9  10   4      550.82      600.57     68.33 o
  -9  11   4      286.75      213.43     82.66 o
  -8  11   4      154.11      117.71     52.39 o
  -7  11   4      540.17      493.19    147.62 o
  -6  11   4      189.90      245.12     50.14 o
  -5  11   4      800.25      730.85     57.80 o
  -4  11   4      952.63      951.60     58.49 o
  -3  11   4      801.87      810.02     49.86 o
  -2  11   4       81.24       85.43     34.30 o
  -1  11   4     1377.71     1525.04     72.17 o
   0  11   4      139.80      143.47     39.61 o
   1  11   4     1282.08     1298.47     74.64 o
   2  11   4      273.32      259.18     47.08 o
   3  11   4     1091.50      978.00     69.65 o
   4  11   4       11.02       11.26     30.70 o
   5  11   4      514.44      486.69     53.12 o
   6  11   4      238.06      237.36     61.04 o
   7  11   4     1185.96     1131.01     84.59 o
   8  11   4       17.71       14.34     39.63 o
  -7  12   4        0.46      -32.80     47.93 o
  -6  12   4      124.67      116.06     50.74 o
  -5  12   4      141.90      125.39     47.41 o
  -4  12   4      835.49      752.47     63.93 o
  -3  12   4       74.80       82.35     52.21 o
  -2  12   4      490.63      485.97     60.22 o
  -1  12   4        8.88       89.52     45.80 o
   0  12   4     1916.38     1832.16     91.99 o
   1  12   4       15.83       26.99     40.21 o
   2  12   4      555.82      544.53     65.08 o
   3  12   4       11.89       10.63     42.33 o
   4  12   4       52.10       21.58     44.03 o
   5  12   4      121.58       23.28     50.17 o
   6  12   4      244.22      295.80     73.68 o
   7  12   4      113.54      171.79     65.39 o
  -5  13   4      272.65      235.39     85.34 o
  -4  13   4       18.33      -21.14     64.62 o
  -3  13   4     1205.89     1025.66    175.53 o
  -2  13   4       70.27       46.71     48.11 o
  -1  13   4     3172.90     3142.35    167.86 o
   0  13   4       69.82      117.56     50.68 o
   1  13   4     1372.80     1321.00    101.17 o
   2  13   4       30.23       42.39     51.19 o
   3  13   4      383.88      346.32     71.73 o
   4  13   4       30.30       89.32     64.59 o
   5  13   4      189.33      239.04     86.92 o
  -2  14   4      923.21      814.80    131.21 o
  -1  14   4        5.57      -12.73     64.52 o
   0  14   4      156.75      133.66     76.23 o
   1  14   4       32.82      -51.67     67.91 o
   2  14   4      272.46      180.86     81.42 o
 -13   0   5     1427.94     1534.36    115.25 o
 -11   0   5      228.11      228.95     38.42 o
  -9   0   5      646.08      815.31     65.22 o
  -7   0   5     6442.57     7055.08    328.63 o
  -5   0   5    12392.36    13239.91    548.17 o
  -3   0   5     2898.35     2919.96    111.15 o
  -1   0   5       96.80      120.59     12.95 o
   1   0   5     3963.25     3549.11     97.81 o
   3   0   5     5126.23     4741.31    129.15 o
   5   0   5     1892.99     1647.26     63.73 o
   7   0   5     2666.62     2532.40    107.84 o
   9   0   5      316.60      336.44     54.33 o
  11   0   5        2.18       12.42     34.54 o
  13   0   5      456.00      552.20     77.61 o
 -13   1   5      333.60      404.35     57.43 o
 -12   1   5      312.59      308.50     50.45 o
 -11   1   5       21.14       -3.49     29.49 o
 -10   1   5      172.24      196.35     39.97 o
  -9   1   5      274.96      293.84     30.93 o
  -8   1   5       30.23       15.45     17.83 o
  -7   1   5      140.63      159.37     19.61 o
  -6   1   5     3170.40     3094.18    123.88 o
  -5   1   5      169.66      186.02     15.47 o
  -4   1   5     4696.17     4624.08    147.22 o
  -3   1   5      118.04      120.43     10.18 o
  -2   1   5     6674.95     6608.09    132.29 o
  -1   1   5    15494.18    15387.56    296.62 o
   0   1   5     8952.50     8673.95    154.29 o
   1   1   5     1971.88     1771.13     38.25 o
   2   1   5     8159.66     7791.80    145.49 o
   3   1   5     2625.82     2551.11     52.64 o
   4   1   5     1855.44     1584.22     40.93 o
   5   1   5        4.42      -13.08     14.36 o
   6   1   5     2760.14     2458.63     62.13 o
   7   1   5      324.82      310.59     23.83 o
   8   1   5     1201.88     1153.99     42.80 o
   9   1   5        5.41       27.54     23.30 o
  10   1   5      380.57      417.20     43.08 o
  11   1   5       99.86       99.36     29.07 o
  12   1   5      280.93      294.44     40.04 o
  13   1   5      139.05      206.52     37.44 o
 -13   2   5      516.87      608.47     74.51 o
 -12   2   5      187.20      212.65     49.28 o
 -11   2   5      435.76      476.14     62.09 o
 -10   2   5      268.82      314.32     50.83 o
  -9   2   5      789.80      751.62     63.70 o
  -8   2   5      154.30      155.25     24.43 o
  -7   2   5     1369.72     1271.97     53.31 o
  -6   2   5       11.85       -1.07     15.35 o
  -5   2   5     1487.81     1253.35     47.45 o
  -4   2   5      348.41      426.51     24.75 o
  -3   2   5     7221.96     7204.56    138.23 o
  -2   2   5     1382.31     1384.46     29.28 o
  -1   2   5    13963.77    14515.07    267.82 o
   0   2   5      873.75      843.13     21.78 o
   1   2   5     6390.32     6472.12    117.09 o
   2   2   5     2745.33     2572.19     51.03 o
   3   2   5     4249.47     3953.75     74.85 o
   4   2   5      797.14      727.39     22.98 o
   5   2   5     8326.37     7911.55    158.10 o
   6   2   5      215.25      220.92     27.52 o
   7   2   5     1424.00     1252.50     50.30 o
   8   2   5      143.12       92.35     27.17 o
   9   2   5     1176.28     1106.58     69.69 o
  10   2   5       86.39       74.62     27.10 o
  11   2   5      640.21      616.81     66.36 o
  12   2   5       54.27       40.12     44.04 o
  13   2   5      169.26      185.82     37.42 o
 -13   3   5        8.13       31.82     43.07 o
 -12   3   5     1102.75     1073.74    104.39 o
 -11   3   5      330.76      380.29     61.70 o
 -10   3   5     2320.68     2306.98    169.19 o
  -9   3   5      157.81      162.17     38.25 o
  -8   3   5     4864.85     4878.26    167.61 o
  -7   3   5      672.64      676.65     38.78 o
  -6   3   5       77.86       50.32     17.07 o
  -5   3   5        0.00       -5.21     13.96 o
  -4   3   5     5018.47     4829.17    107.45 o
  -3   3   5     1512.16     1433.49     39.81 o
  -2   3   5    14087.95    15528.92    295.73 o
  -1   3   5       14.95        3.50      8.10 o
   0   3   5     6021.22     6608.37    119.64 o
   1   3   5      733.71      797.55     22.01 o
   2   3   5     3339.99     3194.16     63.01 o
   3   3   5     1345.79     1249.75     33.99 o
   4   3   5     3633.23     3280.94     75.01 o
   5   3   5      246.24      229.63     17.09 o
   6   3   5      104.04       68.16     14.75 o
   7   3   5      490.17      385.63     43.79 o
   8   3   5      428.24      344.52     68.11 o
   9   3   5       42.16       10.55     22.60 o
  10   3   5      995.35      969.24     66.32 o
  11   3   5       81.52      123.04     30.86 o
  12   3   5     1011.83     1230.74     80.47 o
  13   3   5       92.80      119.72     34.82 o
 -13   4   5       85.79      101.28     50.83 o
 -12   4   5      144.25      208.38     58.21 o
 -11   4   5     2716.89     2679.51    197.13 o
 -10   4   5      453.76      401.63     69.85 o
  -9   4   5     4121.80     4295.40    185.94 o
  -8   4   5       24.79       43.68     28.68 o
  -7   4   5      438.59      391.59     31.82 o
  -6   4   5       21.09       -7.09     17.25 o
  -5   4   5       36.79       23.27     10.40 o
  -4   4   5     1111.30     1007.47     34.12 o
  -3   4   5     1506.38     1449.54     41.88 o
  -2   4   5       84.77      106.49     12.42 o
  -1   4   5     8893.96     9795.33    172.08 o
   0   4   5       23.70      -15.02      9.39 o
   1   4   5     6072.70     6396.32    124.44 o
   2   4   5     3575.96     3808.43     86.62 o
   3   4   5     4617.90     4517.81     91.79 o
   4   4   5       52.92       15.25     11.98 o
   5   4   5      405.40      334.58     20.27 o
   6   4   5        3.41       -8.80     14.83 o
   7   4   5     1889.02     1630.04     62.40 o
   8   4   5        1.04        1.73     20.55 o
   9   4   5     1694.25     1612.32     81.42 o
  10   4   5        0.54      -15.72     39.39 o
  11   4   5     2097.67     2171.56    117.90 o
  12   4   5        2.56       46.21     29.93 o
 -13   5   5       58.18       88.48     54.72 o
 -12   5   5     1031.82     1216.93    121.07 o
 -11   5   5       49.42        6.98     45.79 o
 -10   5   5     1258.35     1176.58    116.03 o
  -9   5   5      389.77      428.10     57.79 o
  -8   5   5     1066.31      996.31     68.64 o
  -7   5   5     1436.24     1326.30     82.79 o
  -6   5   5     2621.41     2362.08     68.42 o
  -5   5   5       83.64       67.89     13.58 o
  -4   5   5     2253.99     2333.13     60.30 o
  -3   5   5      107.10      113.89     18.15 o
  -2   5   5     4171.26     4830.14    110.47 o
  -1   5   5      815.87      903.39     30.43 o
   0   5   5    18441.21    20915.10    359.12 o
   1   5   5        0.01      -21.01     10.50 o
   2   5   5     5650.85     5831.64    120.59 o
   3   5   5      854.37      811.80     27.85 o
   4   5   5      522.91      549.48     30.41 o
   5   5   5      227.71      265.78     20.22 o
   6   5   5      691.39      662.71     43.84 o
   7   5   5     2378.65     2118.65     81.89 o
   8   5   5      912.54      850.78     78.99 o
   9   5   5       44.31       33.25     24.55 o
  10   5   5      956.77      953.09     67.83 o
  11   5   5       10.86       16.62     26.96 o
  12   5   5      640.78      661.05     60.38 o
 -12   6   5      119.75      146.68     61.70 o
 -11   6   5      978.46      977.12    110.60 o
 -10   6   5       27.08      -17.85     43.85 o
  -9   6   5      680.45      668.67     72.34 o
  -8   6   5     1439.98     1163.58     70.07 o
  -7   6   5     1983.06     1668.14     72.18 o
  -6   6   5     1262.67     1051.31     49.94 o
  -5   6   5     2295.75     2285.20     65.74 o
  -4   6   5      293.98      266.73     21.41 o
  -3   6   5      453.52      509.96     23.12 o
  -2   6   5      996.75     1090.70     39.01 o
  -1   6   5      402.05      464.25     24.51 o
   0   6   5      346.26      411.69     23.08 o
   1   6   5     2691.74     2871.00     63.86 o
   2   6   5      136.54      123.38     16.29 o
   3   6   5     1567.46     1663.98     45.08 o
   4   6   5     2180.02     2269.81     59.56 o
   5   6   5      753.48      701.99     29.30 o
   6   6   5       49.61       13.60     21.68 o
   7   6   5     1971.21     1719.35     77.83 o
   8   6   5      271.95      239.39     34.37 o
   9   6   5     1736.83     1724.58     99.01 o
  10   6   5      331.47      348.20     45.10 o
  11   6   5      673.69      680.66     61.27 o
  12   6   5       34.62       57.28     32.31 o
 -12   7   5      176.76      108.65     62.48 o
 -11   7   5        9.78       37.64     53.16 o
 -10   7   5      275.61      365.55     74.89 o
  -9   7   5      440.69      395.97     44.38 o
  -8   7   5     2050.68     1741.83    108.83 o
  -7   7   5     1519.90     1250.98     69.20 o
  -6   7   5     3540.27     3228.30     97.14 o
  -5   7   5        1.16      -11.72     17.49 o
  -4   7   5     1152.32     1269.58     50.33 o
  -3   7   5     2253.05     2464.52     73.19 o
  -2   7   5     1115.50     1293.59     44.19 o
  -1   7   5     1004.88     1225.96     42.90 o
   0   7   5     1473.13     1687.45     52.38 o
   1   7   5      825.61      978.79     41.45 o
   2   7   5     1890.53     2077.35     63.53 o
   3   7   5      137.18      103.89     19.57 o
   4   7   5     1718.00     1793.46     52.28 o
   5   7   5       94.39       56.93     21.20 o
   6   7   5      981.58      958.18     74.27 o
   7   7   5       34.39       32.44     25.73 o
   8   7   5      352.72      368.53     42.25 o
   9   7   5      348.59      379.80     76.25 o
  10   7   5      489.49      514.59     55.12 o
  11   7   5       26.47       37.21     32.23 o
 -11   8   5       90.26      -24.45     59.76 o
 -10   8   5       75.35       62.83     37.19 o
  -9   8   5      420.36      396.69     54.26 o
  -8   8   5      659.90      637.54     53.41 o
  -7   8   5     1285.26     1262.18     83.96 o
  -6   8   5       74.14       74.36     29.90 o
  -5   8   5     3253.47     3029.04    103.50 o
  -4   8   5      196.75      169.34     29.39 o
  -3   8   5     3044.43     3279.99     88.05 o
  -2   8   5      163.55      175.39     20.96 o
  -1   8   5      249.87      280.13     24.18 o
   0   8   5       23.42       26.50     18.05 o
   1   8   5      144.60       92.54     23.63 o
   2   8   5        5.54      -10.42     19.53 o
   3   8   5     1208.04     1210.34     50.27 o
   4   8   5       34.84       34.14     23.73 o
   5   8   5     3750.08     3375.61    112.13 o
   6   8   5       83.86       64.15     28.90 o
   7   8   5      603.24      583.49     53.64 o
   8   8   5      334.18      345.55     44.30 o
   9   8   5      261.98      258.41     43.69 o
  10   8   5       98.49      126.13     37.03 o
  11   8   5        4.00      -10.72     31.08 o
 -10   9   5      116.95       38.05     43.31 o
  -9   9   5       36.83       41.74     38.93 o
  -8   9   5      445.66      406.78     47.38 o
  -7   9   5       35.62       30.35     28.50 o
  -6   9   5     1397.29     1294.90     69.40 o
  -5   9   5      247.08      259.97     37.99 o
  -4   9   5     2407.32     2399.89    100.91 o
  -3   9   5      616.91      701.64     44.36 o
  -2   9   5     1990.13     2168.84     72.50 o
  -1   9   5       93.15       70.96     26.73 o
   0   9   5      278.97      312.46     29.73 o
   1   9   5       88.41       85.75     24.00 o
   2   9   5      173.78      200.90     26.97 o
   3   9   5        9.68      -20.82     23.44 o
   4   9   5     2031.97     2005.49     80.51 o
   5   9   5        2.30       20.22     27.19 o
   6   9   5     1994.83     1796.74     89.24 o
   7   9   5      141.82      183.02     37.69 o
   8   9   5      578.64      533.12     56.59 o
   9   9   5       27.73       32.52     32.77 o
  10   9   5       45.84       91.61     66.16 o
  -9  10   5      364.65      241.17     90.80 o
  -8  10   5      588.21      514.46     65.45 o
  -7  10   5     1332.46     1233.27     95.21 o
  -6  10   5      615.09      527.51     49.82 o
  -5  10   5     2196.69     1971.96     89.83 o
  -4  10   5      183.40      183.86     30.26 o
  -3  10   5      221.70      258.30     33.16 o
  -2  10   5        3.61        9.16     22.90 o
  -1  10   5      334.32      366.18     34.30 o
   0  10   5      564.90      549.20     45.41 o
   1  10   5      194.58      182.83     32.82 o
   2  10   5      178.16      199.77     33.13 o
   3  10   5      723.15      731.24     51.62 o
   4  10   5      158.97      135.38     32.03 o
   5  10   5     2263.95     2053.52     91.51 o
   6  10   5       41.23       56.79     34.32 o
   7  10   5     1289.24     1205.86     84.11 o
   8  10   5       85.52       90.25     39.66 o
   9  10   5       62.56       47.44     38.61 o
  -8  11   5      311.88      307.77     72.57 o
  -7  11   5      902.20      970.91    123.79 o
  -6  11   5      640.19      638.23     55.54 o
  -5  11   5      154.46      112.74     35.75 o
  -4  11   5     1102.06     1071.28     71.98 o
  -3  11   5      460.58      498.98     41.18 o
  -2  11   5      137.73      169.92     30.80 o
  -1  11   5      597.11      608.76     51.33 o
   0  11   5     1001.66     1142.21     78.57 o
   1  11   5      360.90      370.08     52.02 o
   2  11   5      410.79      443.97     53.23 o
   3  11   5      639.77      626.34     60.26 o
   4  11   5      312.80      312.22     54.54 o
   5  11   5       78.09       77.00     36.04 o
   6  11   5      305.52      265.56     49.63 o
   7  11   5      112.70       65.10     41.55 o
   8  11   5      166.43      152.17     55.10 o
  -7  12   5     1036.01      906.42     98.37 o
  -6  12   5       34.37       81.42     48.61 o
  -5  12   5       90.77       57.41     45.48 o
  -4  12   5      116.89       63.11     41.21 o
  -3  12   5      476.39      478.82     70.03 o
  -2  12   5      414.11      482.06     59.45 o
  -1  12   5     1452.77     1481.10     97.18 o
   0  12   5       51.71      114.55     46.97 o
   1  12   5     1587.01     1647.97     96.40 o
   2  12   5      184.90      129.20     50.44 o
   3  12   5      599.21      449.03     62.67 o
   4  12   5       44.13       13.71     44.98 o
   5  12   5       21.71       64.76     55.98 o
   6  12   5        0.10      -56.76     48.78 o
   7  12   5     1054.58      960.43    131.94 o
  -5  13   5      198.34       96.02     81.26 o
  -4  13   5      336.10      281.43     89.73 o
  -3  13   5       17.42      -40.72     62.60 o
  -2  13   5      897.76      921.09    109.06 o
  -1  13   5      135.48      163.90     54.15 o
   0  13   5     2128.59     2050.71    112.53 o
   1  13   5       20.62       77.35     67.72 o
   2  13   5     1354.39     1382.54    118.93 o
   3  13   5      147.52       33.05     62.16 o
   4  13   5      349.52      258.06     94.68 o
   5  13   5        0.20       13.58     64.80 o
  -2  14   5       40.98       42.30    105.55 o
  -1  14   5     1445.11     1209.77    155.45 o
   0  14   5       73.23      105.23    142.03 o
   1  14   5      920.71      561.46    104.64 o
 -12   0   6     1238.12     1234.40     95.46 o
 -10   0   6      107.47      124.39     42.88 o
  -8   0   6       62.71       53.52     18.16 o
  -6   0   6     6041.76     6525.17    249.75 o
  -4   0   6      365.04      262.15     25.72 o
  -2   0   6     2918.39     2764.84     84.59 o
   0   0   6     5053.67     4406.13    119.63 o
   2   0   6     6674.00     6023.75    161.78 o
   4   0   6     2971.49     2580.80     85.86 o
   6   0   6     8258.08     7884.71    321.19 o
   8   0   6     2788.20     2854.74    154.96 o
  10   0   6      895.74      989.15     94.68 o
  12   0   6       35.31       55.49     42.30 o
 -13   1   6     1152.98     1216.93    104.00 o
 -12   1   6       30.58       30.27     32.98 o
 -11   1   6      991.62      933.66     81.88 o
 -10   1   6      185.62      179.47     33.84 o
  -9   1   6     1489.09     1740.80    118.02 o
  -8   1   6       14.02       10.12     17.43 o
  -7   1   6     2472.19     2595.39    106.71 o
  -6   1   6      116.49      122.09     17.02 o
  -5   1   6     4099.84     4083.58    111.47 o
  -4   1   6     1509.52     1565.80     69.27 o
  -3   1   6     3769.96     3694.79    116.04 o
  -2   1   6     7625.22     7725.71    174.69 o
  -1   1   6     1046.54      819.22     21.70 o
   0   1   6     7300.25     7267.01    130.43 o
   1   1   6     1390.94     1144.87     28.65 o
   2   1   6     3922.46     3965.17     77.84 o
   3   1   6     4251.16     3860.43     85.30 o
   4   1   6     1518.89     1414.10     38.91 o
   5   1   6     4228.56     3996.30     89.67 o
   6   1   6       13.36      -27.38     13.69 o
   7   1   6     2328.03     2146.42     57.81 o
   8   1   6      210.22      189.83     29.55 o
   9   1   6     1188.66     1111.23     63.52 o
  10   1   6       27.64       29.03     25.72 o
  11   1   6      229.92      265.17     37.86 o
  12   1   6       98.63      135.69     33.46 o
  13   1   6      161.58      194.58     38.49 o
 -13   2   6       26.41       23.67     41.13 o
 -12   2   6      145.02      178.50     45.40 o
 -11   2   6       51.15       71.01     38.81 o
 -10   2   6      587.45      542.24     56.86 o
  -9   2   6       31.46       33.29     24.86 o
  -8   2   6     1491.66     1478.62     79.62 o
  -7   2   6      357.35      309.22     27.06 o
  -6   2   6      578.20      567.31     34.49 o
  -5   2   6      125.20      132.22     19.49 o
  -4   2   6     3094.84     2787.41     64.04 o
  -3   2   6      875.20      939.45     27.05 o
  -2   2   6      814.81      603.53     22.17 o
  -1   2   6     1053.01     1006.89     25.66 o
   0   2   6     2247.13     2017.60     41.53 o
   1   2   6       58.58       48.06      9.42 o
   2   2   6     3970.33     3983.90     75.52 o
   3   2   6      201.12      154.86     13.96 o
   4   2   6     5063.38     4918.80     96.84 o
   5   2   6     1080.83      956.31     38.08 o
   6   2   6     4228.48     3812.05     87.16 o
   7   2   6      472.78      371.87     35.70 o
   8   2   6     2964.21     2771.55    119.86 o
   9   2   6      280.22      264.63     33.19 o
  10   2   6      550.47      546.46     54.72 o
  11   2   6        0.46        7.75     35.31 o
  12   2   6      595.72      620.20     60.73 o
  13   2   6      263.94      290.64     43.92 o
 -13   3   6      105.11      104.39     48.89 o
 -12   3   6        3.86       21.34     40.36 o
 -11   3   6     1262.94     1234.78    110.98 o
 -10   3   6       21.97       19.22     32.96 o
  -9   3   6     2964.49     2892.11    188.77 o
  -8   3   6        1.01        4.81     19.25 o
  -7   3   6      679.99      669.97     39.85 o
  -6   3   6     1260.71     1170.66     46.44 o
  -5   3   6       15.31        3.43     12.74 o
  -4   3   6       28.86       45.91     16.31 o
  -3   3   6      854.18      648.61     25.95 o
  -2   3   6     1111.52     1031.15     30.60 o
  -1   3   6     2632.92     2542.98     56.84 o
   0   3   6       10.31       -2.72      8.40 o
   1   3   6     5147.36     5224.72     97.21 o
   2   3   6      210.61      197.44     13.87 o
   3   3   6     5503.12     5404.39    111.08 o
   4   3   6      544.88      562.01     22.93 o
   5   3   6     3737.08     3528.43     82.01 o
   6   3   6      251.83      237.92     18.98 o
   7   3   6      321.26      275.09     25.28 o
   8   3   6      290.89      237.81     32.15 o
   9   3   6      170.52      152.77     42.23 o
  10   3   6       35.14       58.93     31.43 o
  11   3   6     1141.63     1316.12     83.05 o
  12   3   6       78.60       69.38     30.44 o
  13   3   6      877.78     1064.04    115.25 o
 -13   4   6       82.64       76.45     49.67 o
 -12   4   6      569.77      466.05     73.73 o
 -11   4   6        9.01      -31.43     39.19 o
 -10   4   6     2382.26     2223.85    135.13 o
  -9   4   6      481.54      470.68     48.37 o
  -8   4   6     5301.80     5127.14    208.98 o
  -7   4   6      248.51      192.28     24.82 o
  -6   4   6     1085.29     1063.79     46.34 o
  -5   4   6      565.88      563.37     25.53 o
  -4   4   6      377.65      336.07     19.80 o
  -3   4   6     1884.59     1909.30     56.63 o
  -2   4   6     2509.32     2435.41     57.78 o
  -1   4   6      244.94      249.15     15.94 o
   0   4   6     4932.96     5249.76     98.77 o
   1   4   6       17.40      -16.58     11.66 o
   2   4   6     3901.54     3744.67     77.74 o
   3   4   6       73.70       83.70     15.24 o
   4   4   6     3049.83     3039.23     76.41 o
   5   4   6       27.76       -2.75     13.35 o
   6   4   6       29.19        8.79     14.87 o
   7   4   6      151.05       84.51     22.49 o
   8   4   6       35.89       20.33     21.81 o
   9   4   6      105.44       79.39     32.52 o
  10   4   6      881.71      870.37     64.97 o
  11   4   6        0.01        0.88     25.91 o
  12   4   6     1068.99     1231.47     82.61 o
 -12   5   6      165.15       73.34     53.16 o
 -11   5   6      608.62      608.08     86.15 o
 -10   5   6       77.93       62.72     39.53 o
  -9   5   6      371.32      409.48     57.18 o
  -8   5   6       63.71       59.55     37.45 o
  -7   5   6     2551.56     2370.50    167.72 o
  -6   5   6     1233.22     1043.44     37.71 o
  -5   5   6     1138.42     1137.42     39.80 o
  -4   5   6     1362.16     1338.67     43.54 o
  -3   5   6        5.06      -25.77     13.05 o
  -2   5   6      164.26      186.34     15.85 o
  -1   5   6     1604.37     1617.04     48.51 o
   0   5   6        6.95      -28.92     14.46 o
   1   5   6     5244.99     5169.65    104.48 o
   2   5   6      950.88     1000.48     34.52 o
   3   5   6     3778.93     3861.13     92.97 o
   4   5   6     3002.71     3218.20     85.08 o
   5   5   6      343.91      362.80     24.19 o
   6   5   6     1033.52     1007.09     39.20 o
   7   5   6     1714.96     1602.45     72.65 o
   8   5   6       40.57        4.48     31.70 o
   9   5   6     1061.90      971.27     61.79 o
  10   5   6      150.87      134.63     32.56 o
  11   5   6     1166.40     1246.03     83.21 o
  12   5   6       24.87       18.06     30.48 o
 -12   6   6      697.16      705.48    101.67 o
 -11   6   6      244.34      157.16     58.60 o
 -10   6   6      705.09      734.62     77.71 o
  -9   6   6        1.15       15.15     36.53 o
  -8   6   6      307.65      343.55     54.95 o
  -7   6   6      991.73      877.13     53.38 o
  -6   6   6     2299.21     2092.37     72.23 o
  -5   6   6      459.94      466.52     26.31 o
  -4   6   6     2694.79     2910.23     77.73 o
  -3   6   6      219.98      218.60     16.05 o
  -2   6   6     1480.80     1661.40     53.91 o
  -1   6   6     1613.89     1728.34     49.92 o
   0   6   6     4752.28     4974.37    117.59 o
   1   6   6      355.49      346.69     23.06 o
   2   6   6     3709.11     3720.56     80.05 o
   3   6   6      778.15      732.73     31.34 o
   4   6   6     1366.73     1375.09     43.51 o
   5   6   6     2099.02     2083.61     62.66 o
   6   6   6      824.29      779.41     57.02 o
   7   6   6        1.91       27.68     23.30 o
   8   6   6      359.55      317.21     38.05 o
   9   6   6      263.82      308.25     42.97 o
  10   6   6      835.65      885.03     70.24 o
  11   6   6      139.37      168.52     37.74 o
 -11   7   6      617.72      655.81     98.57 o
 -10   7   6      467.20      489.86     67.41 o
  -9   7   6     1212.28     1112.37     71.92 o
  -8   7   6      285.36      294.61     41.27 o
  -7   7   6     1505.43     1361.81     68.38 o
  -6   7   6     1126.84     1065.41     99.09 o
  -5   7   6     2616.05     2592.89    113.07 o
  -4   7   6        0.91       -8.08     17.56 o
  -3   7   6     3179.89     3578.28     98.87 o
  -2   7   6       95.34      112.94     17.77 o
  -1   7   6     2804.36     2968.37     77.03 o
   0   7   6      351.22      375.98     25.41 o
   1   7   6     2777.75     2795.20     81.25 o
   2   7   6      156.00      134.76     23.97 o
   3   7   6      175.36      200.55     22.56 o
   4   7   6     1366.71     1285.69     43.85 o
   5   7   6      267.99      214.46     28.11 o
   6   7   6        1.69      -16.62     21.65 o
   7   7   6      860.59      903.08     96.33 o
   8   7   6        2.18       38.01     25.10 o
   9   7   6     1420.35     1336.35     87.36 o
  10   7   6      161.80      170.82     39.25 o
  11   7   6       31.83       88.17     34.60 o
 -11   8   6      179.14      181.22     70.63 o
 -10   8   6      278.96      220.85     49.39 o
  -9   8   6       34.44       22.21     29.74 o
  -8   8   6      505.01      435.41     70.91 o
  -7   8   6      284.62      302.77     47.02 o
  -6   8   6     1361.26     1370.94     94.88 o
  -5   8   6       22.98       23.67     32.08 o
  -4   8   6     6411.30     6672.35    207.07 o
  -3   8   6      160.09      191.83     34.01 o
  -2   8   6     9198.23    10255.46    241.04 o
  -1   8   6      176.04      186.56     21.78 o
   0   8   6        3.75      -20.43     19.20 o
   1   8   6      424.59      465.63     33.98 o
   2   8   6        8.16      -28.06     19.94 o
   3   8   6       14.05      -18.77     19.40 o
   4   8   6      966.77      976.58     53.28 o
   5   8   6      423.76      419.30     38.44 o
   6   8   6     2641.99     2341.21     99.08 o
   7   8   6      377.02      342.04     44.52 o
   8   8   6     1395.28     1418.72     85.06 o
   9   8   6      120.36      126.93     36.81 o
  10   8   6      299.88      286.96     48.06 o
 -10   9   6       54.85       59.99     45.01 o
  -9   9   6      270.19      235.42     45.78 o
  -8   9   6       58.94       34.64     32.52 o
  -7   9   6      244.67      268.69     45.93 o
  -6   9   6      169.71      142.33     34.18 o
  -5   9   6     2966.20     2908.44    124.30 o
  -4   9   6       39.99       57.70     33.68 o
  -3   9   6     5449.31     6004.92    201.60 o
  -2   9   6      100.34      150.51     31.71 o
  -1   9   6     3602.08     3983.63    165.33 o
   0   9   6        0.04      -14.03     20.41 o
   1   9   6      155.78      210.56     28.16 o
   2   9   6        0.03      -10.41     20.59 o
   3   9   6      251.99      210.87     33.27 o
   4   9   6      521.25      421.39     40.20 o
   5   9   6     2503.83     2374.46     97.11 o
   6   9   6       38.20       44.30     35.68 o
   7   9   6     1906.77     1873.39    103.23 o
   8   9   6        6.39       29.36     32.33 o
   9   9   6      340.20      357.56     53.87 o
  10   9   6       40.83       27.13     35.75 o
  -9  10   6        2.45        1.42     45.11 o
  -8  10   6      257.54      223.91     52.50 o
  -7  10   6      259.43      178.87     41.39 o
  -6  10   6     1142.19     1024.74     73.91 o
  -5  10   6       11.29       -7.41     28.52 o
  -4  10   6     2453.66     2668.51    128.67 o
  -3  10   6        0.08        1.12     25.27 o
  -2  10   6     2464.07     2921.76     96.58 o
  -1  10   6     1094.12     1219.98     65.87 o
   0  10   6     1284.10     1536.30     72.87 o
   1  10   6        0.52        5.63     33.03 o
   2  10   6      393.78      443.10     50.57 o
   3  10   6       74.29       50.14     30.01 o
   4  10   6      187.90      173.26     34.91 o
   5  10   6      418.21      391.53     44.83 o
   6  10   6     1164.24     1240.74     76.67 o
   7  10   6       60.58       24.22     36.00 o
   8  10   6      738.68      680.22     66.53 o
   9  10   6       13.54      -13.09     35.37 o
  -8  11   6      239.79      212.97     65.97 o
  -7  11   6     1187.18     1093.68     86.19 o
  -6  11   6     1401.72     1376.71     78.42 o
  -5  11   6     1499.13     1433.65     89.16 o
  -4  11   6        0.88      -19.96     27.68 o
  -3  11   6     1659.95     1831.73     90.85 o
  -2  11   6      180.77      191.56     33.21 o
  -1  11   6      836.28      975.74     54.82 o
   0  11   6       52.62       60.44     40.99 o
   1  11   6      564.81      719.82     64.44 o
   2  11   6       88.03       74.69     41.24 o
   3  11   6      803.19      741.51     65.04 o
   4  11   6      980.35      953.76     78.21 o
   5  11   6      292.74      336.60     60.24 o
   6  11   6      591.66      527.76     80.92 o
   7  11   6      142.04      154.12     45.75 o
   8  11   6       72.38       -3.49     50.83 o
  -7  12   6       44.64       65.24     57.29 o
  -6  12   6      989.46     1056.78     84.11 o
  -5  12   6      285.35      234.58     55.27 o
  -4  12   6      271.26      193.53     47.12 o
  -3  12   6        7.13       -2.36     49.50 o
  -2  12   6       27.63       51.36     44.79 o
  -1  12   6      137.72      164.48     50.56 o
   0  12   6     2981.03     2903.41    130.35 o
   1  12   6        8.67       44.02     43.37 o
   2  12   6     1471.12     1337.77     93.70 o
   3  12   6      146.00      156.97     50.44 o
   4  12   6      447.12      396.85     60.51 o
   5  12   6      315.70      359.92     75.98 o
   6  12   6        0.71       38.16     52.01 o
  -5  13   6       57.57      -64.42     88.48 o
  -4  13   6      170.14       79.46     83.49 o
  -3  13   6      129.45      105.03     72.65 o
  -2  13   6        9.88       47.52     70.30 o
  -1  13   6      320.92      419.94     71.14 o
   0  13   6       74.34       88.36     56.23 o
   1  13   6     1197.38     1203.44    130.20 o
   2  13   6       19.25       22.76     65.90 o
   3  13   6     1468.94     1355.31    137.12 o
   4  13   6        0.22      -29.10     69.85 o
 -13   0   7     1947.65     2183.57    152.12 o
 -11   0   7     1373.06     1335.29    100.12 o
  -9   0   7      618.32      673.04     75.15 o
  -7   0   7     1907.61     2140.28     81.81 o
  -5   0   7     9225.50     9235.65    453.21 o
  -3   0   7    18825.61    19740.49    650.00 o
  -1   0   7    10873.51    10447.60    301.80 o
   1   0   7       63.80       13.36     13.04 o
   3   0   7      240.31      271.83     24.29 o
   5   0   7       42.18       15.93     20.65 o
   7   0   7     2585.28     2498.25    119.14 o
   9   0   7     2573.58     2523.12    182.00 o
  11   0   7      121.64      136.98     45.40 o
  13   0   7       10.49       76.83     45.01 o
 -13   1   7        0.30        8.93     37.25 o
 -12   1   7     1111.64     1202.19     99.73 o
 -11   1   7        0.58       44.05     31.82 o
 -10   1   7      380.19      425.49     42.38 o
  -9   1   7       64.86       73.49     26.28 o
  -8   1   7      710.24      810.80     41.73 o
  -7   1   7      645.89      700.15     31.78 o
  -6   1   7     5309.87     5642.63    142.60 o
  -5   1   7       66.37       52.13     12.55 o
  -4   1   7     2216.90     1970.38     53.96 o
  -3   1   7      378.19      352.80     23.27 o
  -2   1   7      811.70      594.55     21.02 o
  -1   1   7     2038.55     1869.36     42.83 o
   0   1   7     1636.06     1326.99     32.22 o
   1   1   7     1914.87     1838.07     40.93 o
   2   1   7     2688.40     2422.71     51.48 o
   3   1   7        9.04        7.35     11.94 o
   4   1   7      830.11      794.64     28.85 o
   5   1   7     1008.03      907.04     34.90 o
   6   1   7     3962.54     3787.55     99.62 o
   7   1   7     1563.55     1374.08     47.93 o
   8   1   7     3332.59     3240.37    123.40 o
   9   1   7      296.69      288.59     71.01 o
  10   1   7     1732.37     1782.58    100.50 o
  11   1   7       81.76       75.83     29.91 o
  12   1   7       64.90      106.17     33.67 o
  13   1   7        0.12       36.17     30.82 o
 -13   2   7      248.22      264.26     54.33 o
 -12   2   7      145.48      135.04     44.63 o
 -11   2   7      326.45      338.27     54.33 o
 -10   2   7        2.26       -2.88     24.35 o
  -9   2   7     1735.30     1824.73     83.38 o
  -8   2   7      492.27      504.81     34.62 o
  -7   2   7      964.83      923.77     51.20 o
  -6   2   7       87.73       68.71     13.06 o
  -5   2   7     2662.54     2866.77     79.15 o
  -4   2   7     1111.80     1075.74     33.09 o
  -3   2   7     5304.53     5178.35    122.96 o
  -2   2   7      612.68      560.87     20.38 o
  -1   2   7     2221.19     1867.75     43.13 o
   0   2   7     4047.21     3976.00     78.58 o
   1   2   7      226.41      182.80     12.87 o
   2   2   7        7.46       -8.79     10.02 o
   3   2   7      891.86      748.41     26.67 o
   4   2   7     1465.74     1391.85     38.53 o
   5   2   7     2956.47     2755.80     63.24 o
   6   2   7      827.31      905.74     70.38 o
   7   2   7     1235.79     1049.90     41.10 o
   8   2   7       72.36       65.54     24.10 o
   9   2   7      610.57      600.51     47.85 o
  10   2   7      439.18      477.63     48.33 o
  11   2   7      241.59      305.89     42.47 o
  12   2   7      114.31      103.56     33.20 o
 -13   3   7       70.16       54.72     46.95 o
 -12   3   7      592.12      566.17     76.83 o
 -11   3   7      510.94      567.52    114.86 o
 -10   3   7     2520.35     2639.41    150.54 o
  -9   3   7        0.88       66.10     25.94 o
  -8   3   7     4919.35     5037.47    249.42 o
  -7   3   7      561.68      539.12     36.92 o
  -6   3   7     1147.91     1146.47     61.22 o
  -5   3   7     1508.69     1414.28     46.03 o
  -4   3   7     3601.36     3623.84    131.25 o
  -3   3   7       18.55        1.23     14.69 o
  -2   3   7     2646.96     2550.88     58.17 o
  -1   3   7      578.74      568.62     20.66 o
   0   3   7      662.97      479.60     18.35 o
   1   3   7      200.00      171.51     13.39 o
   2   3   7      147.43      129.33     15.28 o
   3   3   7       58.61       39.59     12.37 o
   4   3   7     3840.31     3648.51     84.06 o
   5   3   7      853.60      839.08     32.46 o
   6   3   7     1375.14     1288.14     41.85 o
   7   3   7       67.30       34.78     20.27 o
   8   3   7      505.02      470.22     50.37 o
   9   3   7      796.60      754.92     56.38 o
  10   3   7       17.89      -11.02     23.76 o
  11   3   7      815.09      811.74     65.07 o
  12   3   7      917.12     1097.21     77.93 o
 -13   4   7        3.24       32.98     46.95 o
 -12   4   7       30.97       19.40     45.79 o
 -11   4   7      600.19      557.50     65.77 o
 -10   4   7       13.51      -12.08     33.57 o
  -9   4   7      650.92      674.49     58.02 o
  -8   4   7       59.32      163.80     43.45 o
  -7   4   7     3292.93     3427.55    133.45 o
  -6   4   7      243.19      255.29     18.34 o
  -5   4   7     2305.82     2373.88     67.05 o
  -4   4   7      235.30      236.37     19.10 o
  -3   4   7      893.60      966.90     36.92 o
  -2   4   7      122.02      113.31     13.50 o
  -1   4   7     2085.03     2016.55     62.15 o
   0   4   7        1.53      -23.31     11.78 o
   1   4   7     5671.68     5760.31    129.88 o
   2   4   7      111.30      121.60     16.70 o
   3   4   7     3824.34     3658.54     93.59 o
   4   4   7       17.87      -15.62     14.72 o
   5   4   7     1944.01     1775.64     58.22 o
   6   4   7      155.90      118.37     24.84 o
   7   4   7      126.36       73.50     28.54 o
   8   4   7      121.61       84.75     32.53 o
   9   4   7        0.82      -10.53     22.12 o
  10   4   7      524.24      549.61     52.93 o
  11   4   7     1170.22     1256.28     83.31 o
  12   4   7       25.44       58.30     31.06 o
 -12   5   7      500.31      597.60     86.54 o
 -11   5   7        0.84       61.32     38.76 o
 -10   5   7     1738.59     1747.63    159.49 o
  -9   5   7      827.73      795.56     65.63 o
  -8   5   7     2206.76     2170.27    134.02 o
  -7   5   7      641.33      616.21     33.98 o
  -6   5   7     2292.74     2177.13     61.58 o
  -5   5   7      221.23      233.41     23.16 o
  -4   5   7      532.73      570.09     28.10 o
  -3   5   7      192.78      219.36     20.55 o
  -2   5   7      120.53       85.05     13.90 o
  -1   5   7     1244.63     1313.75     44.97 o
   0   5   7      598.10      577.29     27.11 o
   1   5   7     1024.75     1063.11     36.23 o
   2   5   7     4138.92     3727.08     92.85 o
   3   5   7       26.57        9.56     17.00 o
   4   5   7     4565.93     4625.45    116.64 o
   5   5   7      181.52      128.10     21.41 o
   6   5   7      716.43      715.31     58.57 o
   7   5   7        0.27      -19.74     21.16 o
   8   5   7       37.73       14.65     24.20 o
   9   5   7       33.18       31.91     25.55 o
  10   5   7      173.10      180.24     36.83 o
  11   5   7        0.06        5.41     43.66 o
  12   5   7      307.60      342.33     48.28 o
 -12   6   7      189.34      135.82     60.54 o
 -11   6   7       97.65      128.57     47.37 o
 -10   6   7        2.31      -17.87     35.43 o
  -9   6   7      322.61      311.92     62.48 o
  -8   6   7       60.23       71.69     42.69 o
  -7   6   7     2108.54     1998.81     80.26 o
  -6   6   7       93.33       61.87     17.63 o
  -5   6   7     1950.86     1900.53     54.99 o
  -4   6   7        5.49       27.66     14.31 o
  -3   6   7     1454.40     1609.63     56.78 o
  -2   6   7        8.45       -3.43     14.25 o
  -1   6   7     1214.29     1219.49     45.69 o
   0   6   7      880.12      962.34     37.25 o
   1   6   7     5342.27     5267.20    133.93 o
   2   6   7      648.77      543.86     31.71 o
   3   6   7     4478.57     4530.50    122.67 o
   4   6   7        5.23      -21.79     17.41 o
   5   6   7      167.09      127.86     28.46 o
   6   6   7      182.63      164.92     28.88 o
   7   6   7      494.21      517.71     47.62 o
   8   6   7      160.49      145.10     30.68 o
   9   6   7     1649.19     1565.05     96.11 o
  10   6   7      131.65      173.20     40.55 o
  11   6   7      602.13      648.81     62.91 o
 -11   7   7      452.88      487.01     89.64 o
 -10   7   7     1042.05     1113.06     99.65 o
  -9   7   7       41.87       12.37     29.28 o
  -8   7   7      777.62      745.52    120.17 o
  -7   7   7      246.14      200.15     35.01 o
  -6   7   7      535.23      502.71     45.42 o
  -5   7   7       13.25       10.30     24.13 o
  -4   7   7      872.42      939.51     47.37 o
  -3   7   7       83.99       76.12     16.66 o
  -2   7   7     2252.86     2437.23     69.57 o
  -1   7   7      789.41      978.29     43.06 o
   0   7   7     4172.10     4298.85    106.21 o
   1   7   7      644.91      709.05     36.98 o
   2   7   7     2602.20     2614.47     81.88 o
   3   7   7      324.94      314.86     44.59 o
   4   7   7      742.41      750.91     39.99 o
   5   7   7      391.25      299.13     33.51 o
   6   7   7      535.26      501.67     39.67 o
   7   7   7      425.09      448.84     43.39 o
   8   7   7     1060.19     1117.91     71.73 o
   9   7   7       31.83       14.69     29.36 o
  10   7   7     1287.90     1354.63     92.43 o
  11   7   7      280.68      313.38     50.64 o
 -11   8   7      421.27      464.11     92.36 o
 -10   8   7      385.84      330.73     49.45 o
  -9   8   7      307.01      367.50     55.70 o
  -8   8   7       26.07       -1.23     29.07 o
  -7   8   7       70.44       66.77     32.07 o
  -6   8   7       50.90       57.00     29.71 o
  -5   8   7     1868.04     1952.88     86.82 o
  -4   8   7       15.44       29.22     26.39 o
  -3   8   7     3258.85     3614.45    130.49 o
  -2   8   7       30.02       41.11     26.69 o
  -1   8   7     8189.71     8907.66    254.01 o
   0   8   7      408.30      378.00     30.23 o
   1   8   7     3291.01     3522.51    142.74 o
   2   8   7      246.50      266.69     29.07 o
   3   8   7      260.70      252.08     28.96 o
   4   8   7        7.58       -7.64     24.01 o
   5   8   7     1436.95     1376.67     64.31 o
   6   8   7       63.94       27.54     30.71 o
   7   8   7     1543.20     1449.10     88.86 o
   8   8   7       10.45       17.35     30.19 o
   9   8   7      623.60      708.17     68.16 o
  10   8   7       17.16        9.09     30.93 o
 -10   9   7      764.24      752.98    167.06 o
  -9   9   7       75.38       55.66     37.58 o
  -8   9   7      378.80      269.35     52.13 o
  -7   9   7        5.11       -1.06     30.26 o
  -6   9   7       62.96       65.22     32.08 o
  -5   9   7       27.93       31.47     30.49 o
  -4   9   7      541.87      622.71     51.33 o
  -3   9   7       20.50       22.63     30.40 o
  -2   9   7     3060.70     3634.52    122.07 o
  -1   9   7      532.26      562.78     45.70 o
   0   9   7      904.84     1046.40     59.06 o
   1   9   7      472.90      521.43     37.60 o
   2   9   7     1027.92     1093.99     52.00 o
   3   9   7       34.70        9.68     26.20 o
   4   9   7      534.95      466.40     42.62 o
   5   9   7       16.50      -20.33     25.75 o
   6   9   7     2099.38     1953.17     97.37 o
   7   9   7        3.50      -12.38     28.87 o
   8   9   7     1682.76     1668.07     98.02 o
   9   9   7        9.21      -14.59     33.31 o
  -9  10   7      273.86      266.30     52.18 o
  -8  10   7        7.19      -10.06     36.70 o
  -7  10   7       56.07       70.10     36.53 o
  -6  10   7       35.22      -15.16     30.77 o
  -5  10   7      224.77      220.96     46.93 o
  -4  10   7       46.76       29.81     32.16 o
  -3  10   7     3017.45     3305.99    116.06 o
  -2  10   7      405.41      431.26     45.00 o
  -1  10   7     3610.68     3814.78    153.10 o
   0  10   7       29.62       23.58     30.05 o
   1  10   7     1136.13     1204.60     76.21 o
   2  10   7       98.03      130.87     39.42 o
   3  10   7      727.30      750.00     62.01 o
   4  10   7       26.34       37.94     30.67 o
   5  10   7      609.43      595.61     52.96 o
   6  10   7      333.21      347.47     52.33 o
   7  10   7      704.73      796.95     71.37 o
   8  10   7      119.61      120.22     41.86 o
  -8  11   7      327.32      359.95     57.17 o
  -7  11   7        0.05      -26.50     37.32 o
  -6  11   7      746.87      700.31     64.08 o
  -5  11   7       55.39       94.93     35.61 o
  -4  11   7      937.54      956.82     67.66 o
  -3  11   7        8.69       -0.57     29.49 o
  -2  11   7      483.57      581.62     45.48 o
  -1  11   7      922.33      983.60     75.74 o
   0  11   7     1932.34     1933.55    101.08 o
   1  11   7       78.60       65.82     42.13 o
   2  11   7     1450.19     1424.37     86.82 o
   3  11   7      247.62      246.46     48.49 o
   4  11   7     1705.48     1486.69     96.24 o
   5  11   7      136.03       70.66     47.75 o
   6  11   7      443.12      487.44     81.42 o
   7  11   7      236.77      233.84     67.32 o
  -6  12   7       38.48       26.19     40.70 o
  -5  12   7      440.91      476.09     71.70 o
  -4  12   7        2.59      -19.49     37.87 o
  -3  12   7      208.43      194.32     59.88 o
  -2  12   7      109.63       83.02     57.17 o
  -1  12   7       47.95       30.77     46.31 o
   0  12   7      348.30      328.65     58.08 o
   1  12   7      877.68      961.74     79.30 o
   2  12   7      248.85      229.27     54.72 o
   3  12   7     1485.79     1344.13     99.27 o
   4  12   7        0.70       -0.17     54.37 o
   5  12   7      332.43      387.28     78.89 o
   6  12   7       60.78      -21.73     52.39 o
  -4  13   7      171.66      124.89     85.69 o
  -3  13   7       14.28      -68.27     73.82 o
  -2  13   7        9.55      -39.14     68.66 o
  -1  13   7      271.64      292.05     84.38 o
   0  13   7      580.79      492.71     85.46 o
   1  13   7      185.90       93.75     73.75 o
   2  13   7     1096.79      904.42    116.52 o
   3  13   7        0.45       25.06     66.38 o
 -12   0   8     1267.99     1306.57    102.83 o
 -10   0   8      290.36      351.62     80.72 o
  -8   0   8      226.06      231.07     27.31 o
  -6   0   8      487.86      479.15     32.94 o
  -4   0   8     7427.86     7381.79    270.00 o
  -2   0   8    16845.95    15673.69    499.06 o
   0   0   8     8999.79     8122.96    237.41 o
   2   0   8     5419.00     5151.81    177.46 o
   4   0   8      327.70      333.49     36.22 o
   6   0   8      564.36      386.47     33.32 o
   8   0   8     1611.92     1644.29    106.38 o
  10   0   8     1901.23     2038.44    158.71 o
  12   0   8       29.98       47.34     43.46 o
 -13   1   8     1407.14     1437.35    115.64 o
 -12   1   8        8.89       42.69     35.70 o
 -11   1   8     1166.49     1350.64    117.21 o
 -10   1   8        6.07       37.68     25.68 o
  -9   1   8      953.69     1013.02     50.31 o
  -8   1   8      193.89      208.33     17.48 o
  -7   1   8      787.28      805.93     29.67 o
  -6   1   8       18.39       14.54     12.32 o
  -5   1   8     2842.45     2854.28     81.86 o
  -4   1   8      740.62      631.74     27.06 o
  -3   1   8     1776.84     1671.83     44.37 o
  -2   1   8        0.29      -22.42     11.46 o
  -1   1   8     1750.52     1575.23     38.33 o
   0   1   8      611.50      578.63     27.84 o
   1   1   8     4096.21     3714.22     82.18 o
   2   1   8      131.65       82.85     14.73 o
   3   1   8     2148.33     2100.44     55.90 o
   4   1   8       66.89       90.94     45.02 o
   5   1   8       26.53        8.77     15.58 o
   6   1   8      676.16      615.61     35.29 o
   7   1   8      668.21      575.74     46.00 o
   8   1   8       17.27      -10.12     23.41 o
   9   1   8     2411.88     2558.94    132.39 o
  10   1   8        5.54       38.61     27.44 o
  11   1   8      498.21      550.52     54.85 o
  12   1   8       46.43       46.18     31.83 o
 -13   2   8        4.04       11.25     39.19 o
 -12   2   8      556.44      596.05     73.34 o
 -11   2   8      118.21       66.84     36.04 o
 -10   2   8      596.41      654.65     54.84 o
  -9   2   8      238.65      383.22     37.48 o
  -8   2   8     2075.80     2233.80     96.83 o
  -7   2   8        4.93       -9.29     15.67 o
  -6   2   8     1478.41     1486.95     50.16 o
  -5   2   8      607.18      627.48     25.66 o
  -4   2   8     2564.56     2432.34     69.87 o
  -3   2   8     1761.45     1717.45     49.33 o
  -2   2   8     9320.72     9021.31    191.62 o
  -1   2   8      531.65      466.45     19.28 o
   0   2   8     7332.20     7001.46    140.02 o
   1   2   8     2529.30     2360.84     57.00 o
   2   2   8      215.39      182.42     16.72 o
   3   2   8       20.12       25.92     13.37 o
   4   2   8     1698.15     1557.07     46.61 o
   5   2   8      991.15      990.72     36.29 o
   6   2   8     1049.51     1001.87     34.58 o
   7   2   8      112.29      100.19     24.47 o
   8   2   8      507.17      526.66     47.83 o
   9   2   8      106.09       72.88     28.71 o
  10   2   8      574.44      663.06     58.29 o
  11   2   8      217.75      224.82     38.29 o
  12   2   8      693.61      920.94     72.32 o
 -13   3   8      112.24      121.46     48.51 o
 -12   3   8      414.98      339.16     62.48 o
 -11   3   8      945.92     1043.57    106.52 o
 -10   3   8      783.40      860.53     89.22 o
  -9   3   8     1477.75     1614.67     80.27 o
  -8   3   8      548.62      651.17     49.47 o
  -7   3   8     1553.00     1631.66     68.00 o
  -6   3   8      372.62      333.42     19.78 o
  -5   3   8     1042.89     1038.04     39.16 o
  -4   3   8       90.30       82.43     14.47 o
  -3   3   8     1941.74     1994.16     49.39 o
  -2   3   8       17.68      -16.88      9.27 o
  -1   3   8     5810.32     5769.12    121.45 o
   0   3   8      817.24      781.46     25.40 o
   1   3   8     2114.06     2019.00     50.04 o
   2   3   8      109.61       75.39     14.56 o
   3   3   8     1546.12     1365.26     39.55 o
   4   3   8      172.27      186.65     17.39 o
   5   3   8     7676.68     7664.36    193.22 o
   6   3   8     2282.31     2220.08     69.95 o
   7   3   8     1950.83     1857.63     65.37 o
   8   3   8     1469.52     1402.36     69.17 o
   9   3   8      118.20      132.08     31.78 o
  10   3   8       94.28      132.64     33.44 o
  11   3   8      269.87      308.31     44.46 o
  12   3   8      201.95      236.37     42.59 o
 -12   4   8        6.92      -36.09     43.07 o
 -11   4   8        2.91        4.78     34.31 o
 -10   4   8      856.35      909.30     80.86 o
  -9   4   8       21.90       39.72     26.40 o
  -8   4   8     2592.16     2764.99    133.59 o
  -7   4   8        0.35       -5.19     14.75 o
  -6   4   8     4136.42     4087.33    106.41 o
  -5   4   8      165.98      134.32     16.46 o
  -4   4   8     6031.04     6394.63    168.76 o
  -3   4   8        1.95       -7.62     13.38 o
  -2   4   8     3331.74     3626.98     92.64 o
  -1   4   8        3.75      -14.91     11.16 o
   0   4   8     2558.85     2679.67     70.25 o
   1   4   8       55.09       47.61     14.73 o
   2   4   8     4744.01     4736.88    118.08 o
   3   4   8        7.33      -10.78     15.02 o
   4   4   8     3283.24     3230.85     93.27 o
   5   4   8       21.00       18.71     17.20 o
   6   4   8     1082.92      927.68     75.83 o
   7   4   8      937.95      788.53     62.48 o
   8   4   8      457.63      405.52     41.38 o
   9   4   8        9.42      -27.16     22.21 o
  10   4   8        1.38      -18.40     24.61 o
  11   4   8       39.05       58.31     31.41 o
  12   4   8      404.02      462.40     56.85 o
 -12   5   8       16.62       -9.31     49.28 o
 -11   5   8      720.24      673.68     74.77 o
 -10   5   8        6.20       -8.66     35.05 o
  -9   5   8     1768.77     1749.49    136.80 o
  -8   5   8      136.97      153.87     20.16 o
  -7   5   8     3665.33     3663.27    155.10 o
  -6   5   8       16.87       -3.58     16.04 o
  -5   5   8     1078.67     1133.38     50.82 o
  -4   5   8      317.18      314.59     23.68 o
  -3   5   8     1549.54     1728.96     73.65 o
  -2   5   8       47.16       62.38     16.42 o
  -1   5   8        2.04        0.21     11.93 o
   0   5   8     1087.62     1107.51     40.21 o
   1   5   8     1775.61     1878.89     57.49 o
   2   5   8       51.64       37.50     17.68 o
   3   5   8     5352.25     5334.58    142.54 o
   4   5   8      234.65      246.61     24.80 o
   5   5   8     4140.40     3872.75    116.12 o
   6   5   8       12.30       16.80     21.15 o
   7   5   8     1987.63     2048.22     90.32 o
   8   5   8       85.45       90.97     28.30 o
   9   5   8      354.01      333.31     43.87 o
  10   5   8        1.99       37.16     28.25 o
  11   5   8      234.72      325.60     45.90 o
 -12   6   8      502.35      632.91     96.63 o
 -11   6   8        1.17      -11.90     38.83 o
 -10   6   8      169.45      183.93     64.80 o
  -9   6   8       12.51        6.67     37.82 o
  -8   6   8      353.17      328.15     53.02 o
  -7   6   8       95.90      114.35     25.82 o
  -6   6   8     2637.79     2572.73     90.09 o
  -5   6   8      347.26      281.56     24.41 o
  -4   6   8     1414.20     1498.27     54.13 o
  -3   6   8        1.26      -21.47     12.35 o
  -2   6   8      119.79      135.35     18.00 o
  -1   6   8       22.46       -5.22     14.40 o
   0   6   8     1391.33     1467.89     51.12 o
   1   6   8      145.66       70.85     22.20 o
   2   6   8     3751.49     3793.14    113.91 o
   3   6   8      933.14      883.07     41.35 o
   4   6   8     1916.74     1746.17     68.84 o
   5   6   8      500.19      418.78     38.23 o
   6   6   8      241.42      193.27     41.91 o
   7   6   8       13.79      -13.85     23.83 o
   8   6   8      423.46      441.46     48.17 o
   9   6   8       17.35        9.74     40.75 o
  10   6   8      788.68      842.25     69.82 o
  11   6   8      135.94      133.30     38.03 o
 -11   7   8      339.83      283.32     60.42 o
 -10   7   8      335.17      265.57     63.83 o
  -9   7   8      705.04      632.14    100.89 o
  -8   7   8      134.34      159.04     37.54 o
  -7   7   8      981.49      892.91     73.65 o
  -6   7   8      820.00      723.01     53.04 o
  -5   7   8     1956.67     1964.42     75.08 o
  -4   7   8       27.44      -14.97     22.85 o
  -3   7   8      697.15      737.76     50.91 o
  -2   7   8       26.02      -23.76     17.30 o
  -1   7   8     2071.44     2213.29     69.34 o
   0   7   8       16.08        9.87     17.26 o
   1   7   8     1350.57     1444.82     52.97 o
   2   7   8      289.52      276.95     28.55 o
   3   7   8     1919.37     1831.78     64.13 o
   4   7   8      460.06      407.69     36.90 o
   5   7   8     1539.84     1455.71     63.95 o
   6   7   8      170.02       99.86     28.84 o
   7   7   8      910.60      854.34     63.25 o
   8   7   8        9.13       -1.94     35.03 o
   9   7   8      624.57      641.87     64.19 o
  10   7   8      311.59      448.77     84.01 o
 -10   8   8      441.15      459.76     57.66 o
  -9   8   8        0.34       -7.20     34.23 o
  -8   8   8      144.21       92.50     37.92 o
  -7   8   8       45.47       45.84     32.30 o
  -6   8   8       81.90       81.07     32.12 o
  -5   8   8      183.31      161.13     47.10 o
  -4   8   8      868.76      969.11     96.48 o
  -3   8   8      134.79      103.39     32.51 o
  -2   8   8     1843.77     2075.57     88.83 o
  -1   8   8       84.02       88.17     28.98 o
   0   8   8     1138.17     1250.33     50.08 o
   1   8   8       30.24       37.64     21.98 o
   2   8   8      463.74      481.56     35.00 o
   3   8   8       79.25       45.91     22.93 o
   4   8   8       45.79       26.38     25.80 o
   5   8   8       88.26       56.25     28.01 o
   6   8   8      497.74      455.62     47.19 o
   7   8   8       85.90      100.37     31.35 o
   8   8   8      659.44      694.40     62.40 o
   9   8   8        1.33       21.38     32.15 o
  10   8   8      785.60      823.76     77.23 o
 -10   9   8        0.62      -72.48     58.98 o
  -9   9   8      803.48      730.89     71.31 o
  -8   9   8       41.37      -19.33     33.92 o
  -7   9   8      121.07       95.98     36.61 o
  -6   9   8      421.58      342.38     43.98 o
  -5   9   8       47.50       38.01     32.27 o
  -4   9   8       98.90       92.64     33.66 o
  -3   9   8       99.30      137.49     36.48 o
  -2   9   8        5.07       26.58     31.25 o
  -1   9   8     1073.43     1185.84     64.22 o
   0   9   8      197.57      213.76     35.11 o
   1   9   8      565.76      631.16     47.21 o
   2   9   8        5.83      -50.68     29.94 o
   3   9   8      356.50      361.48     38.83 o
   4   9   8        0.34      -13.58     28.49 o
   5   9   8      935.33      821.68     57.62 o
   6   9   8       43.43       31.06     30.34 o
   7   9   8      734.34      740.54     66.76 o
   8   9   8        8.60       25.96     35.42 o
   9   9   8      269.69      294.75    101.28 o
  -9  10   8       45.70       -2.61     41.53 o
  -8  10   8      405.00      464.17     60.46 o
  -7  10   8        0.01      -22.74     33.51 o
  -6  10   8      144.96      109.81     56.68 o
  -5  10   8        9.41      -12.87     31.93 o
  -4  10   8      676.64      638.07     55.95 o
  -3  10   8      283.68      350.32     59.20 o
  -2  10   8     2290.29     2544.33    110.00 o
  -1  10   8      255.51      287.06     42.13 o
   0  10   8      685.77      767.83     56.05 o
   1  10   8      145.25      125.37     42.30 o
   2  10   8      211.26      249.71     47.00 o
   3  10   8      362.40      292.12     47.76 o
   4  10   8      284.87      261.42     48.45 o
   5  10   8       10.75       26.65     36.16 o
   6  10   8      485.67      395.67     59.38 o
   7  10   8      386.00      384.80     55.11 o
   8  10   8      388.78      403.16     60.54 o
  -7  11   8      684.12      539.86     65.45 o
  -6  11   8       62.72       63.59     42.03 o
  -5  11   8      331.58      384.78     49.97 o
  -4  11   8        3.15       15.14     34.77 o
  -3  11   8      457.49      569.36     66.26 o
  -2  11   8       52.03       59.62     39.75 o
  -1  11   8       19.83      -20.40     40.30 o
   0  11   8      255.62      243.52     51.40 o
   1  11   8      406.95      349.90     55.09 o
   2  11   8      305.09      276.48     50.02 o
   3  11   8      850.42      732.23     73.02 o
   4  11   8       24.43       52.02     42.96 o
   5  11   8      407.94      365.70     73.52 o
   6  11   8        1.89       10.63     80.13 o
   7  11   8      576.72      642.23    106.33 o
  -6  12   8     1450.62     1290.75     98.66 o
  -5  12   8       21.19       15.86     39.91 o
  -4  12   8      814.48      852.62     69.80 o
  -3  12   8       33.05       70.32     57.73 o
  -2  12   8       79.93       70.22     58.47 o
  -1  12   8       22.75       28.53     46.82 o
   0  12   8     1268.23     1249.21     90.45 o
   1  12   8       67.10      117.80     50.27 o
   2  12   8     1067.01     1123.93     92.58 o
   3  12   8        0.60        5.46     51.10 o
   4  12   8     1566.31     1257.29    162.59 o
   5  12   8        3.77       61.70     64.42 o
  -3  13   8       93.23        4.53     80.87 o
  -2  13   8      141.64       16.55     86.23 o
  -1  13   8        1.70      -60.52     87.11 o
   0  13   8       36.97       39.28     61.38 o
   1  13   8      408.51      430.17     90.63 o
   2  13   8       62.61       49.75     97.40 o
 -13   0   9      985.95     1044.64     90.03 o
 -11   0   9     1772.56     2087.37    343.62 o
  -9   0   9      691.08      708.74     61.75 o
  -7   0   9       24.75       33.30     18.77 o
  -5   0   9     2189.61     2092.99     92.01 o
  -3   0   9     9602.96     9116.50    383.50 o
  -1   0   9     2935.62     2597.93     92.77 o
   1   0   9     5886.73     5103.65    156.36 o
   3   0   9     4572.86     4866.06    170.85 o
   5   0   9       56.03       37.19     27.28 o
   7   0   9      958.26      878.71     64.05 o
   9   0   9     2694.31     2704.34    197.91 o
  11   0   9     1009.04     1169.59    114.48 o
 -13   1   9      137.28      126.51     43.85 o
 -12   1   9     1470.00     1658.28    205.86 o
 -11   1   9        7.96      -17.48     18.60 o
 -10   1   9     1603.28     1809.31    220.02 o
  -9   1   9        5.10        9.10     21.26 o
  -8   1   9     1153.53     1239.37     91.28 o
  -7   1   9      544.86      514.11     25.34 o
  -6   1   9      588.08      565.16     28.82 o
  -5   1   9      417.87      428.30     41.94 o
  -4   1   9      966.16      908.77     33.78 o
  -3   1   9     5635.54     5483.83    125.45 o
  -2   1   9     2152.69     1899.06     48.55 o
  -1   1   9       19.30       -3.54     10.72 o
   0   1   9     5542.30     5071.21    112.33 o
   1   1   9     1739.90     1630.67     47.84 o
   2   1   9     5600.80     5415.31    140.48 o
   3   1   9       27.27       37.39     16.61 o
   4   1   9     1690.74     1682.40     55.08 o
   5   1   9        0.20      -13.98     16.69 o
   6   1   9     1047.77     1035.22     40.88 o
   7   1   9      290.84      252.55     30.78 o
   8   1   9      687.95      675.45     57.75 o
   9   1   9      165.52      210.23     37.54 o
  10   1   9     1517.17     1780.78    131.36 o
  11   1   9       29.54       62.26     32.62 o
  12   1   9      639.93      838.52     70.82 o
 -12   2   9       21.66       32.85     35.57 o
 -11   2   9     1302.65     1340.57    127.45 o
 -10   2   9      212.53      272.95     40.31 o
  -9   2   9     1098.93     1150.23     70.91 o
  -8   2   9      403.16      393.75     26.22 o
  -7   2   9      952.20     1051.12     39.36 o
  -6   2   9        8.49       -3.02     12.42 o
  -5   2   9     1563.64     1447.95     43.02 o
  -4   2   9      664.19      575.06     27.38 o
  -3   2   9      519.04      437.57     22.46 o
  -2   2   9      187.40      145.78     14.15 o
  -1   2   9     6303.58     5879.15    129.10 o
   0   2   9      323.17      319.53     19.23 o
   1   2   9     2724.24     2551.57     64.57 o
   2   2   9      122.43      170.47     18.83 o
   3   2   9     1046.00      915.25     35.72 o
   4   2   9      131.77      132.72     18.80 o
   5   2   9     1440.46     1501.77     49.62 o
   6   2   9      591.73      575.98     29.91 o
   7   2   9      490.83      466.50     35.79 o
   8   2   9      563.30      562.98     63.94 o
   9   2   9      362.27      481.33     91.39 o
  10   2   9      505.37      602.75     58.42 o
  11   2   9      980.62     1314.30     87.21 o
  12   2   9       24.19       44.18     32.41 o
 -12   3   9       56.29       84.32     40.47 o
 -11   3   9        5.00       -1.88     34.38 o
 -10   3   9      523.83      512.77     52.42 o
  -9   3   9      178.45      214.42     39.43 o
  -8   3   9     2969.57     3060.41    109.22 o
  -7   3   9       74.76       79.18     17.20 o
  -6   3   9     2459.76     2530.27     71.08 o
  -5   3   9      225.57      192.04     19.45 o
  -4   3   9     1474.51     1367.72     45.80 o
  -3   3   9      282.42      260.28     15.97 o
  -2   3   9     3723.25     3474.69     79.57 o
  -1   3   9       12.74       -6.66     10.76 o
   0   3   9     1392.98     1322.51     39.05 o
   1   3   9     1767.94     1753.55     47.71 o
   2   3   9      285.48      236.37     19.30 o
   3   3   9      527.71      534.41     26.04 o
   4   3   9     4051.80     3858.24     93.23 o
   5   3   9      121.91      124.43     19.32 o
   6   3   9     2905.51     2910.16     80.39 o
   7   3   9      157.14      147.59     25.35 o
   8   3   9     1486.19     1481.61     79.98 o
   9   3   9       93.51       91.72     34.73 o
  10   3   9      144.31      122.91     33.28 o
  11   3   9       42.39       47.39     31.68 o
  12   3   9      343.60      468.22     55.81 o
 -12   4   9        0.05       20.37     39.19 o
 -11   4   9        5.42       20.53     36.78 o
 -10   4   9      413.30      409.57     48.82 o
  -9   4   9      344.06      389.05     42.53 o
  -8   4   9      186.68      189.05     23.03 o
  -7   4   9     3577.74     3487.09    158.53 o
  -6   4   9      556.28      485.71     34.01 o
  -5   4   9     1971.16     2000.20     64.44 o
  -4   4   9      104.59      114.68     17.32 o
  -3   4   9     3181.81     3176.14     80.21 o
  -2   4   9       62.37       33.74     12.61 o
  -1   4   9      444.72      454.11     24.22 o
   0   4   9     1258.48     1216.09     41.85 o
   1   4   9     1529.11     1496.90     51.76 o
   2   4   9       47.44       38.02     17.25 o
   3   4   9     2098.47     2032.66     71.34 o
   4   4   9      860.29      760.99     34.88 o
   5   4   9     4375.39     4377.28    118.44 o
   6   4   9        7.69       23.21     21.80 o
   7   4   9     1107.55     1276.58     66.58 o
   8   4   9      181.21      168.32     31.70 o
   9   4   9      310.50      331.08     43.44 o
  10   4   9       47.63       17.76     28.50 o
  11   4   9      103.34      142.22     41.33 o
 -12   5   9      378.08      371.16     62.32 o
 -11   5   9        4.81       12.12     37.83 o
 -10   5   9      817.73      753.77     79.24 o
  -9   5   9      236.80      282.73     38.64 o
  -8   5   9      441.17      448.94     38.21 o
  -7   5   9       14.86        1.18     23.52 o
  -6   5   9     2239.31     2087.43     72.03 o
  -5   5   9       92.42       58.47     22.62 o
  -4   5   9     2190.37     2300.74     70.46 o
  -3   5   9      376.87      372.34     23.14 o
  -2   5   9       12.40        2.46     13.56 o
  -1   5   9       46.75       31.18     13.79 o
   0   5   9      107.66      101.61     17.75 o
   1   5   9      464.39      457.92     30.60 o
   2   5   9     3535.55     3528.65    109.95 o
   3   5   9      138.47      116.47     23.02 o
   4   5   9     1641.56     1577.71     57.84 o
   5   5   9      540.93      562.71     42.87 o
   6   5   9     1346.05     1355.20     63.94 o
   7   5   9       74.58       89.43     27.57 o
   8   5   9      838.52      805.83     58.18 o
   9   5   9       23.02       26.94     27.98 o
  10   5   9      158.60      221.42     39.83 o
  11   5   9       46.93       46.20     32.35 o
 -11   6   9      432.08      495.85     71.15 o
 -10   6   9       28.50       41.84     41.95 o
  -9   6   9      923.31      936.63    181.22 o
  -8   6   9      590.40      655.76     53.28 o
  -7   6   9     2011.63     1867.06     78.63 o
  -6   6   9      591.29      621.58     41.18 o
  -5   6   9     3361.94     3628.32    128.47 o
  -4   6   9      256.90      235.61     34.21 o
  -3   6   9     1971.18     2237.12     69.19 o
  -2   6   9      575.00      606.03     33.59 o
  -1   6   9      794.02      872.92     40.10 o
   0   6   9       32.31        6.64     16.45 o
   1   6   9     1202.27     1235.83     49.74 o
   2   6   9       16.35      -12.04     18.69 o
   3   6   9      856.70      836.77     43.79 o
   4   6   9       67.61       36.23     21.52 o
   5   6   9      248.69      213.71     32.58 o
   6   6   9      331.50      312.35     35.97 o
   7   6   9      714.93      786.44     91.52 o
   8   6   9       77.96       46.00     28.94 o
   9   6   9      479.69      593.59     60.32 o
  10   6   9       11.65       14.80     30.57 o
 -11   7   9        5.08      -53.52     41.12 o
 -10   7   9      230.55      281.22     58.76 o
  -9   7   9        2.83      -54.18     30.88 o
  -8   7   9       78.23       35.24     32.89 o
  -7   7   9       33.75        3.39     30.81 o
  -6   7   9      851.86      883.98     51.33 o
  -5   7   9      705.63      637.26     47.04 o
  -4   7   9     1312.45     1453.79     69.95 o
  -3   7   9      269.89      289.68     41.77 o
  -2   7   9      378.61      413.88     35.91 o
  -1   7   9        0.67      -39.31     19.66 o
   0   7   9      920.04      994.31     46.32 o
   1   7   9       14.13      -22.68     20.30 o
   2   7   9      841.22      839.08     43.23 o
   3   7   9      147.64      136.27     24.98 o
   4   7   9     1171.02     1125.32     57.08 o
   5   7   9       74.55       41.85     26.66 o
   6   7   9      728.98      662.22     50.04 o
   7   7   9      591.86      572.00     55.35 o
   8   7   9      660.64      718.23    104.71 o
   9   7   9        7.19       43.85     31.80 o
  10   7   9      646.15      766.55     73.25 o
 -10   8   9      284.53      244.16     51.18 o
  -9   8   9     1632.62     1663.18    155.04 o
  -8   8   9        8.40      -11.48     32.97 o
  -7   8   9      209.93      142.17     38.38 o
  -6   8   9       37.28       25.95     30.63 o
  -5   8   9      103.92       74.05     32.21 o
  -4   8   9       25.27       -8.72     33.06 o
  -3   8   9     1614.60     1795.47     82.49 o
  -2   8   9       32.44       -6.00     29.72 o
  -1   8   9     7717.94     8450.20    245.16 o
   0   8   9       93.44      162.22     48.85 o
   1   8   9     1002.92     1052.20     49.81 o
   2   8   9        4.32      -41.45     20.72 o
   3   8   9      368.46      386.12     38.62 o
   4   8   9        0.08      -38.87     23.98 o
   5   8   9      224.26      242.05     35.33 o
   6   8   9       72.70       51.19     31.28 o
   7   8   9      232.47      221.33     46.80 o
   8   8   9      182.01      154.02     40.34 o
   9   8   9      283.65      357.12     54.07 o
  -9   9   9       66.37       24.65     41.71 o
  -8   9   9     1495.50     1304.78    110.82 o
  -7   9   9        4.60       -4.89     33.09 o
  -6   9   9       58.54        2.42     34.21 o
  -5   9   9      459.96      483.23     49.08 o
  -4   9   9      226.84      289.78     49.06 o
  -3   9   9        9.91       18.65     37.87 o
  -2   9   9     2144.55     2284.82    111.65 o
  -1   9   9      143.03      113.48     34.39 o
   0   9   9      923.10      997.23     59.39 o
   1   9   9        0.42       -0.03     27.93 o
   2   9   9      283.27      292.56     46.38 o
   3   9   9       91.13       58.21     35.55 o
   4   9   9       25.91       17.65     28.94 o
   5   9   9        1.60        3.47     28.28 o
   6   9   9      330.45      342.92     45.49 o
   7   9   9       97.01      101.41     36.73 o
   8   9   9      365.99      314.39     49.68 o
  -8  10   9      107.45       37.92     43.24 o
  -7  10   9      219.99      183.21     61.75 o
  -6  10   9       86.41       88.38     40.45 o
  -5  10   9      713.45      690.45     59.66 o
  -4  10   9       16.18      -12.32     32.44 o
  -3  10   9     1335.61     1537.48    125.30 o
  -2  10   9      112.49      121.08     35.85 o
  -1  10   9      833.03      914.78     60.43 o
   0  10   9        3.65       -2.74     29.91 o
   1  10   9      935.03      999.82     77.94 o
   2  10   9        1.11      -19.98     34.36 o
   3  10   9      113.01       73.94     38.63 o
   4  10   9        5.09      -13.21     40.38 o
   5  10   9      244.28      246.76     54.61 o
   6  10   9       54.04       88.09     48.94 o
   7  10   9      458.01      567.60     83.69 o
  -7  11   9        0.97      -46.01     41.00 o
  -6  11   9      967.55      995.34     84.60 o
  -5  11   9      216.17      195.85     44.54 o
  -4  11   9      932.44     1019.20     72.54 o
  -3  11   9      253.76      240.98     40.46 o
  -2  11   9      682.48      762.29     64.54 o
  -1  11   9       63.60       60.72     44.86 o
   0  11   9     1407.63     1365.01    123.66 o
   1  11   9       35.08       15.45     41.36 o
   2  11   9      891.39      831.76     71.60 o
   3  11   9      235.65      248.22     54.21 o
   4  11   9      957.99      972.47     82.34 o
   5  11   9       99.21      118.49     58.71 o
   6  11   9      701.61      688.29     93.34 o
  -5  12   9     1162.86     1286.53     97.03 o
  -4  12   9      179.66      191.80     90.85 o
  -3  12   9      481.64      534.02     92.27 o
  -2  12   9      114.85       69.35     74.52 o
  -1  12   9       44.16      -26.45     67.09 o
   0  12   9        5.79      -41.06     49.59 o
   1  12   9      315.61      320.14     65.68 o
   2  12   9        5.92       51.12     58.11 o
   3  12   9     1152.71     1033.15    217.12 o
   4  12   9       26.68       70.24     69.85 o
  -2  13   9      271.12      234.77    122.62 o
  -1  13   9        9.37      -49.13     89.11 o
   0  13   9      163.46      143.25     99.76 o
   1  13   9       29.99       32.60    122.62 o
 -12   0  10     1649.32     1983.89    248.16 o
 -10   0  10     2347.07     2931.81    440.25 o
  -8   0  10      999.32     1193.04     76.57 o
  -6   0  10      303.72      322.97     32.99 o
  -4   0  10      682.08      638.36     36.44 o
  -2   0  10      413.20      344.29     51.25 o
   0   0  10     7641.78     7255.29    235.41 o
   2   0  10     7096.08     7446.79    284.94 o
   4   0  10     1474.61     1398.17     75.06 o
   6   0  10      314.27      326.08     70.73 o
   8   0  10      208.78      249.18     47.57 o
  10   0  10     2039.76     2707.45    202.95 o
  12   0  10      418.89      592.56     88.86 o
 -12   1  10        2.63       36.61     31.14 o
 -11   1  10     1209.18     1287.20     78.93 o
 -10   1  10        0.20      -13.09     18.16 o
  -9   1  10     1262.04     1346.17     99.59 o
  -8   1  10      357.46      373.02     35.98 o
  -7   1  10      701.42      726.47     35.05 o
  -6   1  10     1573.12     1551.57     54.02 o
  -5   1  10     1063.77     1047.26     41.93 o
  -4   1  10     1689.82     1581.12     50.02 o
  -3   1  10     1918.86     1852.31     58.92 o
  -2   1  10     2345.48     2232.67     60.85 o
  -1   1  10     4710.23     4180.52     95.32 o
   0   1  10      565.27      568.63     25.23 o
   1   1  10     5874.63     5498.36    152.14 o
   2   1  10      336.87      366.36     26.73 o
   3   1  10     2796.24     2824.55     86.49 o
   4   1  10       57.07       65.93     20.82 o
   5   1  10      273.71      230.98     26.01 o
   6   1  10      214.63      211.96     25.64 o
   7   1  10     1034.71     1043.82     93.43 o
   8   1  10       99.62       75.29     35.01 o
   9   1  10      873.23     1026.35     72.80 o
  10   1  10       18.47       73.37     31.98 o
  11   1  10      845.41     1132.97     81.53 o
 -12   2  10      621.22      670.33     70.63 o
 -11   2  10       28.67      -14.92     29.95 o
 -10   2  10     1677.29     1828.14    126.92 o
  -9   2  10       42.34       65.32     23.84 o
  -8   2  10     2227.74     2078.41    114.15 o
  -7   2  10     1288.07     1255.83     53.09 o
  -6   2  10      833.97      912.92     36.13 o
  -5   2  10       11.86       10.86     13.65 o
  -4   2  10     1523.65     1513.12     48.53 o
  -3   2  10      611.38      569.96     27.05 o
  -2   2  10     4287.70     3991.15     96.04 o
  -1   2  10       60.98       53.67     15.62 o
   0   2  10     2269.94     2082.24     61.70 o
   1   2  10     1119.90     1146.04     43.35 o
   2   2  10     1207.45     1049.50     41.25 o
   3   2  10      342.67      377.09     26.61 o
   4   2  10      983.17      975.29     40.76 o
   5   2  10      373.08      354.42     27.57 o
   6   2  10      237.69      210.13     22.00 o
   7   2  10      326.27      352.65     33.25 o
   8   2  10      686.44      659.09     80.44 o
   9   2  10       43.51       52.76     29.39 o
  10   2  10      355.19      459.79     51.38 o
  11   2  10       27.77       27.79     36.67 o
 -12   3  10      175.46      205.23     49.99 o
 -11   3  10       24.43       33.64     33.71 o
 -10   3  10       11.26       -7.93     28.96 o
  -9   3  10      330.09      333.72     40.30 o
  -8   3  10     1360.92     1427.01     76.98 o
  -7   3  10     1431.55     1507.19     64.15 o
  -6   3  10      213.02      234.25     27.39 o
  -5   3  10     1090.85     1008.86     40.67 o
  -4   3  10       25.70       36.93     14.16 o
  -3   3  10     1603.86     1546.07     42.45 o
  -2   3  10      707.74      628.05     24.88 o
  -1   3  10     2766.75     2556.24     72.06 o
   0   3  10        0.01      -24.73     13.69 o
   1   3  10      343.30      362.36     28.56 o
   2   3  10      347.24      361.72     23.94 o
   3   3  10      712.72      635.63     30.95 o
   4   3  10      323.12      294.23     23.07 o
   5   3  10     3809.07     3813.74     97.64 o
   6   3  10      455.25      493.23     34.59 o
   7   3  10     1307.59     1345.82     61.89 o
   8   3  10        0.99       26.26     25.18 o
   9   3  10      252.79      344.62     44.79 o
  10   3  10        8.72       28.55     27.49 o
  11   3  10       52.06       89.03     34.85 o
 -12   4  10      141.91      160.35     49.29 o
 -11   4  10       14.07       48.85     61.51 o
 -10   4  10        4.60        2.27     29.02 o
  -9   4  10      400.01      446.96     45.36 o
  -8   4  10      352.94      291.16     33.00 o
  -7   4  10        5.60      -21.46     22.54 o
  -6   4  10     3121.38     2921.33    106.11 o
  -5   4  10       92.51       86.68     22.01 o
  -4   4  10     2875.69     2943.78    106.21 o
  -3   4  10      170.81      155.13     16.44 o
  -2   4  10     1910.73     1901.19     58.48 o
  -1   4  10        0.32      -18.89     12.80 o
   0   4  10       76.66       49.91     15.94 o
   1   4  10       78.04       73.43     18.64 o
   2   4  10      350.99      327.05     26.33 o
   3   4  10      369.65      334.34     26.76 o
   4   4  10     2494.12     2413.61     74.42 o
   5   4  10      229.15      205.11     24.22 o
   6   4  10     3383.18     3586.61    123.75 o
   7   4  10      169.61      221.82     32.90 o
   8   4  10      548.06      596.66     50.86 o
   9   4  10        1.07        9.65     42.10 o
  10   4  10       11.35       -6.43     27.69 o
  11   4  10       10.08       63.01     32.16 o
 -11   5  10      473.88      600.38     74.87 o
 -10   5  10      430.72      462.35     65.43 o
  -9   5  10      150.91      118.85     33.42 o
  -8   5  10      264.45      311.40     35.29 o
  -7   5  10     1317.24     1278.26     69.42 o
  -6   5  10      190.81      222.17     32.27 o
  -5   5  10     4357.41     4713.01    177.94 o
  -4   5  10       83.76       58.81     21.28 o
  -3   5  10     4535.74     4661.93    158.10 o
  -2   5  10       61.57       58.86     16.71 o
  -1   5  10        8.95       -5.10     13.13 o
   0   5  10      394.89      362.02     26.04 o
   1   5  10      673.89      639.10     36.99 o
   2   5  10       48.59       41.28     20.31 o
   3   5  10      517.09      505.37     34.79 o
   4   5  10       77.49       12.96     21.10 o
   5   5  10      774.74      705.86     47.23 o
   6   5  10      360.78      317.23     35.32 o
   7   5  10      310.10      361.68     43.07 o
   8   5  10       84.08       67.35     29.37 o
   9   5  10      460.82      530.17     57.16 o
  10   5  10       52.53       52.84     32.26 o
  11   5  10      106.89      141.25     49.67 o
 -11   6  10       42.22       21.05     73.34 o
 -10   6  10      527.08      641.09     78.60 o
  -9   6  10       71.57       26.96     34.34 o
  -8   6  10      127.26      158.61     31.71 o
  -7   6  10      100.48       92.71     29.19 o
  -6   6  10     1639.71     1623.05     82.20 o
  -5   6  10      210.93      199.95     35.94 o
  -4   6  10     2103.10     2279.73    154.55 o
  -3   6  10      223.31      153.26     32.45 o
  -2   6  10      170.08      194.81     29.13 o
  -1   6  10      383.00      338.58     38.96 o
   0   6  10     1121.18     1207.94     47.04 o
   1   6  10      169.51      170.22     25.17 o
   2   6  10     1848.51     1859.80     68.05 o
   3   6  10      558.69      595.23     38.67 o
   4   6  10      745.50      716.32     51.69 o
   5   6  10       28.51       -8.64     29.89 o
   6   6  10      853.94      821.58     52.21 o
   7   6  10      167.01      166.31     36.17 o
   8   6  10      564.94      629.87     56.67 o
   9   6  10       41.53       70.50     32.81 o
  10   6  10      177.48      231.35     48.31 o
 -10   7  10       91.37       20.92     62.48 o
  -9   7  10     1169.93     1105.36    142.73 o
  -8   7  10      141.30      127.32     43.16 o
  -7   7  10     1168.98     1086.96     80.77 o
  -6   7  10        1.75       -2.11     29.79 o
  -5   7  10     1858.75     1965.97     85.92 o
  -4   7  10        0.83        0.32     32.75 o
  -3   7  10     1075.92     1183.09     78.34 o
  -2   7  10     1119.44     1059.86     60.92 o
  -1   7  10     1727.84     1807.11     85.50 o
   0   7  10      116.98      125.79     28.29 o
   1   7  10     1021.48     1100.97     49.05 o
   2   7  10      311.25      276.73     28.96 o
   3   7  10     3158.89     3123.97    112.25 o
   4   7  10      161.93      142.08     31.34 o
   5   7  10      457.67      403.43     51.24 o
   6   7  10       52.55       34.77     29.73 o
   7   7  10      279.45      261.30     42.36 o
   8   7  10       65.44      101.82     33.92 o
   9   7  10      375.62      405.42     55.63 o
 -10   8  10      944.67     1085.39    108.06 o
  -9   8  10        4.37      -40.35     38.55 o
  -8   8  10     2274.76     2447.83    127.62 o
  -7   8  10       16.43       -5.22     33.39 o
  -6   8  10       79.90       66.62     45.01 o
  -5   8  10       37.22       40.34     37.16 o
  -4   8  10       24.12       -8.83     36.97 o
  -3   8  10      174.46      155.39     42.05 o
  -2   8  10     1812.70     2100.92    102.72 o
  -1   8  10      122.15      101.77     31.31 o
   0   8  10     3769.71     3998.26    130.64 o
   1   8  10        5.50       40.23     31.65 o
   2   8  10     1075.55     1065.77     57.68 o
   3   8  10      232.98      214.92     35.47 o
   4   8  10      298.88      342.12     37.69 o
   5   8  10      157.06      132.88     32.25 o
   6   8  10      156.66      152.68     35.87 o
   7   8  10       75.90       17.84     29.41 o
   8   8  10      640.41      729.12     65.54 o
   9   8  10      126.14      119.89     41.67 o
  -9   9  10     1673.28     1558.61    424.34 o
  -8   9  10      196.57      243.38     51.97 o
  -7   9  10      786.17      843.41     79.54 o
  -6   9  10       21.69      -21.21     33.74 o
  -5   9  10       80.51       71.11     35.69 o
  -4   9  10       74.22      112.80     42.40 o
  -3   9  10      544.57      608.12     61.57 o
  -2   9  10      137.87      135.30     38.11 o
  -1   9  10     3469.44     3721.38    126.61 o
   0   9  10        0.60       30.61     29.87 o
   1   9  10     2290.20     2211.87     88.39 o
   2   9  10       26.52       28.13     36.53 o
   3   9  10      481.26      485.59     53.51 o
   4   9  10       29.50       28.24     34.42 o
   5   9  10      356.53      365.49     52.17 o
   6   9  10        4.32       34.43     39.02 o
   7   9  10      261.46      209.52     45.03 o
   8   9  10        4.95       19.13     35.85 o
  -8  10  10     1131.24     1139.74    129.32 o
  -7  10  10       34.40      -20.75     39.93 o
  -6  10  10      441.56      482.20     62.17 o
  -5  10  10        0.50       -7.36     37.06 o
  -4  10  10      848.50      959.52     80.71 o
  -3  10  10       12.83       24.61     41.20 o
  -2  10  10      699.11      687.62     60.83 o
  -1  10  10       82.25       87.59     35.34 o
   0  10  10     1004.54     1082.97     77.70 o
   1  10  10        2.23        8.76     35.70 o
   2  10  10     1386.28     1318.65     91.77 o
   3  10  10      249.05      230.34     46.57 o
   4  10  10      412.14      351.80     56.66 o
   5  10  10        0.36      -27.37     40.46 o
   6  10  10      367.34      377.01     70.78 o
   7  10  10       99.22       75.63     53.05 o
  -6  11  10      118.49      157.68     51.38 o
  -5  11  10      553.44      647.10     71.79 o
  -4  11  10       23.92      -15.46     34.82 o
  -3  11  10      595.44      627.83     60.99 o
  -2  11  10      184.99      196.96     58.55 o
  -1  11  10      147.72      139.27     59.23 o
   0  11  10       31.94       51.08     43.57 o
   1  11  10      525.24      526.69     63.59 o
   2  11  10      195.49      136.10     47.58 o
   3  11  10      271.64      267.64     58.67 o
   4  11  10      284.68      247.34     63.42 o
   5  11  10      475.68      490.11     98.95 o
  -4  12  10     1269.68     1368.98    116.42 o
  -3  12  10      137.63      261.77     98.60 o
  -2  12  10      423.96      288.22     87.23 o
  -1  12  10      136.33        8.11     73.94 o
   0  12  10       64.42       67.60     74.41 o
   1  12  10        0.32      -73.07     73.42 o
   2  12  10      250.92      247.03     77.99 o
   3  12  10       11.21      -17.91     58.93 o
 -11   0  11      888.89      871.93    122.04 o
  -9   0  11     1882.31     1984.49    139.94 o
  -7   0  11     2459.02     2479.66    240.98 o
  -5   0  11      136.85      131.68     27.16 o
  -3   0  11     1456.68     1376.02     55.38 o
  -1   0  11       19.66       -7.70     29.41 o
   1   0  11     9777.25    10295.05    448.62 o
   3   0  11     6891.23     7024.09    315.53 o
   5   0  11      293.55      244.46     37.07 o
   7   0  11      169.83      193.77     66.94 o
   9   0  11      543.43      702.76     90.03 o
  11   0  11     1227.49     1675.22    149.40 o
 -12   1  11      478.12      508.79     40.50 o
 -11   1  11       85.61       84.13     24.89 o
 -10   1  11     1210.56     1477.24    141.42 o
  -9   1  11        0.87      -25.44     22.95 o
  -8   1  11     1263.29     1357.21     77.86 o
  -7   1  11      870.28      872.91     51.39 o
  -6   1  11      732.64      730.57     41.31 o
  -5   1  11       80.60       92.35     18.78 o
  -4   1  11     1095.40     1093.39     36.18 o
  -3   1  11      202.86      187.68     16.42 o
  -2   1  11      133.78      127.89     17.73 o
  -1   1  11     1052.18      999.91     34.47 o
   0   1  11     1533.95     1494.65     63.18 o
   1   1  11      178.03      153.94     21.24 o
   2   1  11     2990.64     2986.67     91.04 o
   3   1  11      159.27      135.58     23.30 o
   4   1  11     1740.12     1700.22     61.23 o
   5   1  11       33.44      -27.68     19.79 o
   6   1  11       16.64       -4.07     19.19 o
   7   1  11       82.67       63.03     31.24 o
   8   1  11        6.92       27.72     23.72 o
   9   1  11        7.08       30.71     27.80 o
  10   1  11      570.44      913.18     78.77 o
  11   1  11        3.58        9.85     32.62 o
 -12   2  11       88.68       95.91     37.71 o
 -11   2  11      404.56      458.84     52.44 o
 -10   2  11      783.14      784.95     58.54 o
  -9   2  11     1460.36     1725.36     88.33 o
  -8   2  11        0.07       -9.67     22.82 o
  -7   2  11     1475.43     1596.33     76.04 o
  -6   2  11     1818.70     1749.62     61.19 o
  -5   2  11      218.63      195.35     19.93 o
  -4   2  11      102.40       94.86     17.60 o
  -3   2  11      372.12      389.26     23.47 o
  -2   2  11      598.53      585.51     25.76 o
  -1   2  11     3139.69     3090.89     75.07 o
   0   2  11      178.55      151.59     18.82 o
   1   2  11     1801.35     1658.10     55.12 o
   2   2  11       87.89       51.35     19.44 o
   3   2  11     2018.07     2096.29     72.13 o
   4   2  11      462.44      446.78     30.35 o
   5   2  11     1413.50     1498.66     54.27 o
   6   2  11        0.03      -42.31     21.15 o
   7   2  11      961.16      998.20     52.87 o
   8   2  11        0.01       -6.57     39.96 o
   9   2  11      375.48      432.31     50.49 o
  10   2  11      142.35      246.97     59.76 o
  11   2  11      160.19      248.70     45.03 o
 -12   3  11       56.14       76.98     44.19 o
 -11   3  11      716.66      846.14     71.37 o
 -10   3  11      442.45      542.53     51.66 o
  -9   3  11       54.36       21.56     25.30 o
  -8   3  11     1354.48     1377.04     93.71 o
  -7   3  11      862.10      755.89     67.10 o
  -6   3  11     1363.93     1328.47     78.82 o
  -5   3  11      487.42      443.66     33.00 o
  -4   3  11     1397.36     1375.42     44.30 o
  -3   3  11        5.55       -0.29     11.17 o
  -2   3  11     5764.25     5745.98    128.27 o
  -1   3  11      117.35      118.69     17.46 o
   0   3  11     1200.17     1188.78     52.14 o
   1   3  11       13.80       -9.83     16.86 o
   2   3  11      460.80      456.36     30.09 o
   3   3  11      384.56      384.05     25.96 o
   4   3  11      658.07      712.23     33.97 o
   5   3  11     1691.03     1746.51     54.96 o
   6   3  11     1851.61     1877.44     76.47 o
   7   3  11        8.29       20.78     23.82 o
   8   3  11     1646.39     1831.03     94.86 o
   9   3  11      101.46      127.46     33.98 o
  10   3  11      131.31       94.17     35.08 o
  11   3  11        0.76        6.52     30.67 o
 -11   4  11     1073.00     1310.60    130.67 o
 -10   4  11        9.45        6.84     27.69 o
  -9   4  11      225.77      188.32     32.35 o
  -8   4  11       59.38       69.61     26.73 o
  -7   4  11       76.11       54.77     26.68 o
  -6   4  11       60.24       39.58     44.24 o
  -5   4  11     1462.05     1483.55    161.44 o
  -4   4  11      284.43      165.24     39.78 o
  -3   4  11     3303.65     3274.12     83.27 o
  -2   4  11      424.16      385.16     24.10 o
  -1   4  11      573.73      507.72     27.46 o
   0   4  11      231.30      207.40     19.58 o
   1   4  11      150.45      138.00     20.00 o
   2   4  11       28.84       35.70     18.60 o
   3   4  11      103.35       90.72     21.58 o
   4   4  11      177.73      134.51     22.38 o
   5   4  11     4011.80     4058.21    123.78 o
   6   4  11       15.85       26.80     22.27 o
   7   4  11     2370.46     2668.99    112.92 o
   8   4  11        0.72       19.44     25.59 o
   9   4  11      468.65      576.45     59.09 o
  10   4  11        0.54        9.01     30.20 o
 -11   5  11       23.77      -15.70     42.57 o
 -10   5  11       80.77       83.01     35.85 o
  -9   5  11      230.88      235.55     37.68 o
  -8   5  11        2.60      -22.62     23.95 o
  -7   5  11      150.13      146.48     32.19 o
  -6   5  11     2302.32     2323.96    100.41 o
  -5   5  11       37.07       41.41     32.00 o
  -4   5  11     5253.42     5770.38    246.06 o
  -3   5  11      477.43      411.50     54.00 o
  -2   5  11     3874.11     3696.70    166.80 o
  -1   5  11      376.84      390.32     31.64 o
   0   5  11     2188.96     2192.29     84.05 o
   1   5  11      315.27      319.23     29.17 o
   2   5  11      473.91      490.73     35.72 o
   3   5  11       68.42       64.68     22.01 o
   4   5  11      495.13      451.43     50.31 o
   5   5  11      126.09       90.45     42.45 o
   6   5  11     2362.63     2472.38     95.81 o
   7   5  11       34.93       17.22     26.90 o
   8   5  11     1204.96     1329.91    133.53 o
   9   5  11        3.83       -9.37     27.96 o
  10   5  11      444.54      527.95     59.75 o
 -10   6  11      138.83      139.85     50.88 o
  -9   6  11      627.99      579.50     93.45 o
  -8   6  11      175.70      202.40     40.78 o
  -7   6  11      632.02      593.85     52.06 o
  -6   6  11       48.25       83.80     29.86 o
  -5   6  11     2335.00     2476.47    112.75 o
  -4   6  11       86.24       67.17     41.61 o
  -3   6  11     3763.50     4050.52    141.04 o
  -2   6  11      496.78      428.81     38.39 o
  -1   6  11      548.62      551.59     40.56 o
   0   6  11      109.09      127.17     23.19 o
   1   6  11      181.04      198.04     26.35 o
   2   6  11       83.85       99.80     22.83 o
   3   6  11     1728.32     1818.52     68.53 o
   4   6  11      249.37      232.64     32.90 o
   5   6  11      681.19      638.81     67.12 o
   6   6  11       12.26       12.16     27.16 o
   7   6  11      341.71      296.80     43.11 o
   8   6  11        8.32       -1.86     28.67 o
   9   6  11      641.38      761.40     73.03 o
  10   6  11      154.57      150.63     61.70 o
 -10   7  11      102.64       91.15     43.70 o
  -9   7  11        8.20      -15.28     55.19 o
  -8   7  11      597.66      855.40     91.37 o
  -7   7  11       57.61       19.49     36.43 o
  -6   7  11     1347.51     1317.50     88.92 o
  -5   7  11       30.31       12.76     28.95 o
  -4   7  11      703.54      781.49     96.62 o
  -3   7  11       66.71       21.88     34.53 o
  -2   7  11      422.73      456.37     44.99 o
  -1   7  11      352.60      291.11     39.16 o
   0   7  11     1584.85     1623.07     70.90 o
   1   7  11      139.01      211.23     32.14 o
   2   7  11     1529.48     1645.16     63.32 o
   3   7  11      399.70      459.24     41.56 o
   4   7  11     1144.76     1224.62     75.31 o
   5   7  11      430.57      356.56     40.81 o
   6   7  11      310.91      323.09     44.60 o
   7   7  11       36.42       35.69     31.44 o
   8   7  11      369.07      405.19     52.30 o
   9   7  11      160.27      116.70     42.24 o
  -9   8  11     1457.97     1479.56    228.68 o
  -8   8  11       45.67       28.28     40.95 o
  -7   8  11      813.61      836.00    107.82 o
  -6   8  11       38.81       28.85     34.85 o
  -5   8  11      230.28      188.35     65.98 o
  -4   8  11       71.54       88.07     41.61 o
  -3   8  11       17.99        1.26     40.55 o
  -2   8  11      191.55      212.86     39.54 o
  -1   8  11     1401.40     1493.76     74.64 o
   0   8  11      661.05      628.96     48.69 o
   1   8  11     2468.69     2643.70    154.94 o
   2   8  11       93.99      101.61     35.61 o
   3   8  11     1906.47     1764.92    129.76 o
   4   8  11      152.80      120.23     37.57 o
   5   8  11      198.00      196.37     35.08 o
   6   8  11      182.38      177.15     38.73 o
   7   8  11      253.32      250.65     44.08 o
   8   8  11        9.87       22.28     35.00 o
  -8   9  11     2174.83     2315.24    130.89 o
  -7   9  11        0.11        6.92     40.03 o
  -6   9  11      558.15      567.87    102.67 o
  -5   9  11      133.65      103.06     49.20 o
  -4   9  11      767.63      708.11     67.59 o
  -3   9  11        2.70      -52.36     37.96 o
  -2   9  11     1189.74     1247.77     93.15 o
  -1   9  11      460.99      456.27     45.47 o
   0   9  11     1485.51     1483.80     72.78 o
   1   9  11        0.38       -0.83     34.07 o
   2   9  11      780.68      780.26     64.66 o
   3   9  11       31.81       -7.51     35.83 o
   4   9  11      131.17      157.09     40.95 o
   5   9  11        0.26       18.45     37.33 o
   6   9  11       18.66       12.56     43.54 o
   7   9  11        4.34       10.43     42.89 o
  -7  10  11      990.23     1028.72    120.83 o
  -6  10  11        0.10        2.99     40.10 o
  -5  10  11      120.04      149.94     59.48 o
  -4  10  11      241.85      201.97     52.95 o
  -3  10  11      128.47      179.42     50.65 o
  -2  10  11       42.69       59.55     40.10 o
  -1  10  11      600.64      706.06     61.55 o
   0  10  11       38.04       29.77     41.19 o
   1  10  11     1256.44     1311.22    104.31 o
   2  10  11        0.94      -39.28     37.72 o
   3  10  11      531.36      582.49     67.02 o
   4  10  11      325.44      283.20     54.94 o
   5  10  11      514.51      484.08     79.67 o
   6  10  11      194.69      197.31     60.23 o
  -5  11  11       32.67       31.49     44.29 o
  -4  11  11      918.72     1102.88     84.42 o
  -3  11  11        0.79       -3.61     48.15 o
  -2  11  11     1039.99     1077.13     94.31 o
  -1  11  11      146.64      106.67     60.06 o
   0  11  11      484.09      485.69     75.91 o
   1  11  11       44.98       64.20     45.66 o
   2  11  11      327.53      265.47     68.05 o
   3  11  11      126.56       48.61    102.06 o
   4  11  11      382.64      357.78     92.36 o
  -3  12  11     1247.43     1293.77    195.19 o
  -2  12  11        3.24      -37.95     79.43 o
  -1  12  11      305.15      358.53     93.25 o
   0  12  11       11.86      -61.49     87.01 o
   1  12  11       90.68      -22.22     95.47 o
   2  12  11       10.89     -117.70     89.83 o
 -12   0  12      695.08      855.66    152.12 o
 -10   0  12     1271.30     1366.36     97.35 o
  -8   0  12     2788.62     3126.87    147.76 o
  -6   0  12     1581.59     1667.17    115.49 o
  -4   0  12      607.42      611.57     38.78 o
  -2   0  12     2015.82     2019.51     79.48 o
   0   0  12       34.52       39.77     25.13 o
   2   0  12     3356.41     3540.07    149.97 o
   4   0  12     3968.37     4002.86    168.09 o
   6   0  12        1.66       40.75     34.64 o
   8   0  12        0.87        5.01     33.71 o
  10   0  12      263.54      358.95     70.24 o
 -11   1  12      282.89      330.68     36.50 o
 -10   1  12      384.40      392.10     54.27 o
  -9   1  12      837.46     1045.80     67.80 o
  -8   1  12       54.91       13.67     21.36 o
  -7   1  12     3202.78     3349.45    157.23 o
  -6   1  12      261.13      205.20     37.33 o
  -5   1  12     4116.94     4000.45    149.29 o
  -4   1  12       28.19       27.71     14.45 o
  -3   1  12     2703.40     2522.89     67.50 o
  -2   1  12       64.72       53.85     16.55 o
  -1   1  12      261.77      265.56     19.64 o
   0   1  12      355.81      393.01     27.58 o
   1   1  12      491.23      542.37     31.59 o
   2   1  12      253.07      266.69     25.32 o
   3   1  12     2603.54     2656.94     84.65 o
   4   1  12       84.83       35.82     22.06 o
   5   1  12     1372.44     1455.99     57.70 o
   6   1  12       15.55      -32.11     27.93 o
   7   1  12      153.59      176.88     30.88 o
   8   1  12        8.95      -34.21     24.88 o
   9   1  12       59.64       87.87     33.08 o
  10   1  12       77.21       89.21     35.64 o
  11   1  12      442.62      613.88     63.97 o
 -11   2  12      119.40       96.86     31.25 o
 -10   2  12      653.85      681.64     52.98 o
  -9   2  12      391.41      367.20     37.63 o
  -8   2  12     1479.58     1777.00     90.63 o
  -7   2  12        5.45      -18.10     24.41 o
  -6   2  12     2872.30     2751.36    111.91 o
  -5   2  12       38.39      -18.33     32.22 o
  -4   2  12      871.32      817.12     67.12 o
  -3   2  12       22.68       -2.71     15.22 o
  -2   2  12     1240.00     1164.14     40.07 o
  -1   2  12     1165.55     1211.32     42.83 o
   0   2  12      889.85      907.12     40.67 o
   1   2  12      124.02       89.29     20.70 o
   2   2  12      685.41      694.97     36.06 o
   3   2  12      190.57      124.16     22.71 o
   4   2  12      716.88      730.61     37.82 o
   5   2  12       83.58       31.63     21.16 o
   6   2  12     1338.45     1370.32    102.61 o
   7   2  12      319.69      382.31     41.97 o
   8   2  12      685.22      756.00     60.84 o
   9   2  12       44.39       23.88     38.81 o
  10   2  12       93.43       96.68     36.02 o
 -11   3  12      381.05      412.69     43.64 o
 -10   3  12      260.14      242.67     35.57 o
  -9   3  12      934.03     1046.90     69.92 o
  -8   3  12      551.14      528.97     42.71 o
  -7   3  12      890.39     1109.83     98.78 o
  -6   3  12        6.49       46.13     55.14 o
  -5   3  12     1069.37     1041.78     77.67 o
  -4   3  12      106.34       62.88     26.46 o
  -3   3  12     1110.57     1093.98     48.61 o
  -2   3  12      282.25      300.60     22.77 o
  -1   3  12     3600.43     3702.10     97.52 o
   0   3  12      416.05      462.47     34.16 o
   1   3  12     1072.56     1082.77     44.28 o
   2   3  12      688.64      669.14     36.19 o
   3   3  12       11.43      -11.05     16.29 o
   4   3  12       56.92       68.80     19.21 o
   5   3  12      465.35      533.11     31.23 o
   6   3  12      601.06      661.94     50.59 o
   7   3  12     1319.89     1690.89    104.33 o
   8   3  12      101.61      124.46     73.24 o
   9   3  12      521.18      728.74     65.56 o
  10   3  12      260.60      302.15     47.57 o
 -11   4  12        9.96      -67.19     33.60 o
 -10   4  12      977.83     1090.35     81.26 o
  -9   4  12       26.96       -3.56     26.57 o
  -8   4  12      365.10      353.18     37.87 o
  -7   4  12      292.00      263.90     43.80 o
  -6   4  12       65.99       14.27     33.73 o
  -5   4  12        1.83       -2.10     30.14 o
  -4   4  12     1443.65     1459.46     81.16 o
  -3   4  12      262.44      214.62     31.53 o
  -2   4  12     4563.19     4373.24    164.86 o
  -1   4  12      185.46      211.75     22.30 o
   0   4  12     1074.78     1038.60     40.88 o
   1   4  12      703.98      635.03     33.70 o
   2   4  12      385.33      366.68     28.22 o
   3   4  12       90.80       57.03     21.21 o
   4   4  12      206.19      195.92     25.36 o
   5   4  12        3.07      -23.89     20.56 o
   6   4  12     2034.55     2167.83     79.38 o
   7   4  12      160.31      197.58     36.50 o
   8   4  12     2062.96     2569.41    124.17 o
   9   4  12       16.53       58.61     32.26 o
  10   4  12      612.99      816.27     74.46 o
 -10   5  12       60.16       15.38     38.24 o
  -9   5  12      238.89      187.57     35.27 o
  -8   5  12        3.01      -30.40     34.14 o
  -7   5  12      268.25      249.29     87.40 o
  -6   5  12      552.21      458.78     52.40 o
  -5   5  12     1525.23     1771.06    135.49 o
  -4   5  12      105.34       55.55     41.17 o
  -3   5  12     4477.06     4687.42    179.86 o
  -2   5  12       97.56       71.01     28.87 o
  -1   5  12     2153.72     2159.12     84.79 o
   0   5  12       11.19       51.33     20.30 o
   1   5  12      613.79      592.43     40.56 o
   2   5  12       64.45       65.88     20.77 o
   3   5  12       10.89      -22.25     19.75 o
   4   5  12      115.60      114.82     25.08 o
   5   5  12       71.93       62.69     29.66 o
   6   5  12       22.71       20.75     34.61 o
   7   5  12      586.34      731.90     60.90 o
   8   5  12        7.98       22.96     30.38 o
   9   5  12     1851.44     2421.90    196.55 o
  10   5  12      200.28      304.23     67.13 o
 -10   6  12      469.95      626.42     80.01 o
  -9   6  12        9.66        7.41     35.95 o
  -8   6  12       44.46       48.25     32.34 o
  -7   6  12       24.60       25.51     28.64 o
  -6   6  12      563.30      553.64     49.33 o
  -5   6  12       73.10       83.49     36.89 o
  -4   6  12      882.85     1069.83    136.27 o
  -3   6  12       66.50       12.20     35.89 o
  -2   6  12     1322.52     1316.33    103.87 o
  -1   6  12       29.07       -1.92     30.46 o
   0   6  12     1990.78     1992.83     83.64 o
   1   6  12      206.53      224.09     33.06 o
   2   6  12     1183.61     1211.87     54.54 o
   3   6  12      170.54      174.65     27.11 o
   4   6  12     2044.48     2125.04     87.84 o
   5   6  12      152.13      168.93     32.80 o
   6   6  12      963.11     1026.34    113.20 o
   7   6  12       24.46      -17.73     28.66 o
   8   6  12      271.71      273.44     45.63 o
   9   6  12       23.83       45.89     36.91 o
  -9   7  12      451.11      454.58     82.72 o
  -8   7  12        1.10       -2.70     39.23 o
  -7   7  12      398.10      391.47     62.31 o
  -6   7  12       30.83       69.45     41.25 o
  -5   7  12      730.56      683.65    142.66 o
  -4   7  12      210.91      195.53     44.21 o
  -3   7  12      503.84      507.35     56.52 o
  -2   7  12        1.21      -59.81     29.90 o
  -1   7  12      777.90      784.65    103.81 o
   0   7  12      583.03      585.04     45.48 o
   1   7  12     1283.47     1351.20     65.20 o
   2   7  12      378.99      455.42     43.22 o
   3   7  12     1733.04     1847.74    127.76 o
   4   7  12      274.41      278.30     38.23 o
   5   7  12       89.86       66.95     41.19 o
   6   7  12      292.14      304.46     45.08 o
   7   7  12      248.77      240.80     43.96 o
   8   7  12       69.58       75.25     36.33 o
  -9   8  12       10.23      -34.74     46.10 o
  -8   8  12     1699.79     1996.08    147.26 o
  -7   8  12       14.28      -40.22     34.97 o
  -6   8  12      369.01      337.02     54.11 o
  -5   8  12       23.12      -39.90     38.80 o
  -4   8  12      116.02      103.32     43.25 o
  -3   8  12      102.66      115.68     44.19 o
  -2   8  12       24.82      -17.98     37.47 o
  -1   8  12       73.12       15.07     44.71 o
   0   8  12      805.59      802.60     53.49 o
   1   8  12      312.84      315.64     39.25 o
   2   8  12     1973.21     2056.16    145.38 o
   3   8  12       48.12       69.97     33.90 o
   4   8  12     1271.91     1324.38    109.81 o
   5   8  12      151.13      125.27     40.98 o
   6   8  12      197.22      184.80     51.58 o
   7   8  12       37.74       34.28     43.46 o
   8   8  12       99.46      136.59     57.04 o
  -8   9  12      195.57      165.57     69.56 o
  -7   9  12      851.11      879.57     82.82 o
  -6   9  12      171.46      172.21     49.31 o
  -5   9  12      438.29      376.57     84.28 o
  -4   9  12       51.52       15.70     42.14 o
  -3   9  12      367.46      421.30     57.04 o
  -2   9  12        9.71       21.38     40.68 o
  -1   9  12      992.22      875.57     70.06 o
   0   9  12      101.56       89.36     36.34 o
   1   9  12     1985.34     1966.45    111.31 o
   2   9  12       80.65       42.56     40.48 o
   3   9  12     1230.43     1228.67     78.64 o
   4   9  12      121.41       83.20     41.05 o
   5   9  12      953.27      968.99    103.00 o
   6   9  12        5.40      -17.23     41.97 o
   7   9  12      128.09      183.16     64.03 o
  -6  10  12      312.27      262.20     68.44 o
  -5  10  12       54.44       47.01     44.56 o
  -4  10  12       28.82       29.27     96.43 o
  -3  10  12       46.74        6.11     44.21 o
  -2  10  12      249.87      318.67     56.95 o
  -1  10  12        0.27       15.70     53.43 o
   0  10  12     1185.28     1172.55    154.99 o
   1  10  12       49.90       33.95     41.86 o
   2  10  12     1206.78     1215.40     91.26 o
   3  10  12        4.62      -22.17     39.68 o
   4  10  12      952.32      984.25    123.15 o
   5  10  12      432.75      485.45     96.24 o
  -4  11  12      243.62      195.06     68.84 o
  -3  11  12      680.78      828.90    315.29 o
  -2  11  12        7.45       -8.60     71.88 o
  -1  11  12      689.86      609.21    109.48 o
   0  11  12      474.12      332.92     89.37 o
   1  11  12      405.67      387.00     90.33 o
   2  11  12       50.87       27.52     55.65 o
   3  11  12      377.41      293.92     75.73 o
 -11   0  13      385.43      474.14     60.04 o
  -9   0  13     1459.41     1924.81    154.10 o
  -7   0  13     2392.81     2780.88    164.66 o
  -5   0  13     1665.70     1863.08    125.34 o
  -3   0  13     5183.14     5002.70    224.53 o
  -1   0  13     1075.46     1008.44     58.31 o
   1   0  13      819.95      887.23     69.91 o
   3   0  13     4057.29     4233.12    177.11 o
   5   0  13     1849.02     2240.19    137.89 o
   7   0  13      109.54       85.67     77.61 o
   9   0  13      375.22      497.48     80.72 o
 -11   1  13       32.58       26.60     26.23 o
 -10   1  13      321.81      391.40     39.73 o
  -9   1  13      198.17      180.80     33.06 o
  -8   1  13      542.31      660.17     43.77 o
  -7   1  13        5.80      -42.62     33.02 o
  -6   1  13     1966.98     2167.26     97.59 o
  -5   1  13      472.79      420.42     45.23 o
  -4   1  13     3822.95     3795.13    132.95 o
  -3   1  13      283.35      235.55     36.66 o
  -2   1  13     1065.52     1029.45     44.02 o
  -1   1  13      446.35      458.08     27.68 o
   0   1  13     1137.04     1148.83     46.30 o
   1   1  13       40.85       22.70     19.23 o
   2   1  13     1292.04     1411.02     68.92 o
   3   1  13      585.97      602.02     54.32 o
   4   1  13     1770.46     1976.77     88.29 o
   5   1  13       30.93        6.05     22.33 o
   6   1  13      477.72      601.27     70.92 o
   7   1  13      101.68       57.37     30.20 o
   8   1  13      417.11      488.46     62.26 o
   9   1  13       42.98       43.13     30.57 o
  10   1  13      134.06      174.08     41.69 o
 -11   2  13      328.95      387.19     52.99 o
 -10   2  13       52.95       58.63     29.47 o
  -9   2  13      480.90      522.28     55.11 o
  -8   2  13        2.78      -21.26     24.73 o
  -7   2  13     1002.02     1076.77     56.51 o
  -6   2  13      302.81      261.79     33.06 o
  -5   2  13     1760.84     1751.62     86.89 o
  -4   2  13       14.95      -39.75     30.94 o
  -3   2  13     1317.20     1382.65    115.83 o
  -2   2  13       51.61       36.19     28.07 o
  -1   2  13     3037.31     3082.57     82.42 o
   0   2  13      258.64      309.74     26.84 o
   1   2  13     2429.19     2539.04     82.81 o
   2   2  13        0.58      -16.28     18.87 o
   3   2  13      908.27      948.88     44.07 o
   4   2  13      525.92      524.29     41.46 o
   5   2  13     1493.05     1577.37     75.22 o
   6   2  13       16.61      -12.76     24.80 o
   7   2  13     1385.85     1573.20    165.82 o
   8   2  13      167.36      155.93     60.84 o
   9   2  13       79.13       89.63     34.95 o
  10   2  13       25.61       12.02     31.25 o
 -11   3  13       31.69      -27.56     30.68 o
 -10   3  13      398.97      385.75     48.12 o
  -9   3  13       15.95      -15.33     26.98 o
  -8   3  13      592.31      576.32     45.47 o
  -7   3  13       82.77       81.83     36.16 o
  -6   3  13      957.43      928.67     69.68 o
  -5   3  13        0.05       -1.11     26.05 o
  -4   3  13      621.24      662.23     44.64 o
  -3   3  13      138.29       91.81     28.33 o
  -2   3  13     3932.91     3891.41    129.19 o
  -1   3  13       89.11       84.98     20.39 o
   0   3  13     2981.57     3057.74     97.36 o
   1   3  13      409.94      412.57     30.25 o
   2   3  13      774.16      770.41     50.11 o
   3   3  13       36.12       -1.14     19.61 o
   4   3  13       51.26       39.54     19.06 o
   5   3  13       15.39        8.38     21.70 o
   6   3  13      432.29      467.99     41.12 o
   7   3  13       46.60       36.84     27.94 o
   8   3  13      624.80      777.36    116.69 o
   9   3  13       10.06       47.83     33.55 o
  10   3  13      529.32      731.24     70.50 o
 -10   4  13       52.20       18.37     32.70 o
  -9   4  13      465.54      470.27     44.57 o
  -8   4  13       70.16       61.59     29.19 o
  -7   4  13       48.06       56.25     30.69 o
  -6   4  13       12.31        3.28     53.55 o
  -5   4  13      130.89      130.19     42.41 o
  -4   4  13        1.32      -65.53     32.77 o
  -3   4  13      802.60      692.64     55.34 o
  -2   4  13      256.41      241.46     27.49 o
  -1   4  13     2515.07     2552.57     79.99 o
   0   4  13       64.83       73.71     19.04 o
   1   4  13      811.01      874.54     38.31 o
   2   4  13      312.65      311.35     25.93 o
   3   4  13        5.86      -22.66     26.25 o
   4   4  13       19.13       -0.31     19.90 o
   5   4  13       51.66       10.41     23.84 o
   6   4  13        2.07      -10.11     24.09 o
   7   4  13      252.39      311.29     43.63 o
   8   4  13       20.18       36.01     29.24 o
   9   4  13      950.24     1285.46     90.93 o
 -10   5  13      400.00      402.14     82.58 o
  -9   5  13      281.62      291.04     40.08 o
  -8   5  13      373.81      290.02     38.79 o
  -7   5  13       27.41      -10.76     29.70 o
  -6   5  13      179.98       91.66     56.32 o
  -5   5  13       24.71       23.91     36.98 o
  -4   5  13     1243.84     1312.85     99.94 o
  -3   5  13        2.87      -47.64     32.36 o
  -2   5  13     2285.98     2308.41    102.99 o
  -1   5  13      383.49      401.38     39.36 o
   0   5  13     1329.42     1303.11     59.40 o
   1   5  13       11.76       25.50     23.61 o
   2   5  13      867.24      875.15     57.13 o
   3   5  13        0.59      -23.01     18.68 o
   4   5  13      703.40      662.94     50.93 o
   5   5  13      111.20       47.72     30.15 o
   6   5  13      243.25      272.29     40.50 o
   7   5  13      640.00      767.88     67.15 o
   8   5  13      311.09      403.79     73.95 o
   9   5  13      236.54      305.75     50.90 o
  -9   6  13      220.91      117.23    113.22 o
  -8   6  13       44.78       42.22     35.18 o
  -7   6  13      145.62      155.10     40.67 o
  -6   6  13      124.67      116.91     39.21 o
  -5   6  13      921.09      902.84    118.58 o
  -4   6  13      126.65      100.95     48.67 o
  -3   6  13      718.24      828.84    113.87 o
  -2   6  13      312.25      190.10     56.51 o
  -1   6  13       49.76       -5.95     33.20 o
   0   6  13       22.57       23.73     27.57 o
   1   6  13      869.41      893.89     55.79 o
   2   6  13      586.28      632.59     54.26 o
   3   6  13     1604.78     1598.64    169.71 o
   4   6  13        0.36       -4.14     25.39 o
   5   6  13      118.80       71.38     54.17 o
   6   6  13      183.72      175.12     38.66 o
   7   6  13      309.95      423.15     51.79 o
   8   6  13      401.51      477.40     90.02 o
  -9   7  13      167.70       60.51     81.96 o
  -8   7  13      742.36      969.26    100.03 o
  -7   7  13        7.97       -4.89     35.07 o
  -6   7  13      599.43      676.49    204.31 o
  -5   7  13       25.01       90.13     44.32 o
  -4   7  13      468.25      511.52    101.83 o
  -3   7  13      362.11      277.57     82.00 o
  -2   7  13      375.32      374.41     57.39 o
  -1   7  13       87.65       32.88     29.73 o
   0   7  13      342.67      337.98     40.02 o
   1   7  13      596.00      563.84     57.59 o
   2   7  13      332.20      371.55     42.54 o
   3   7  13       76.79       68.48     38.30 o
   4   7  13      847.17      908.37     91.07 o
   5   7  13      446.64      414.51     53.74 o
   6   7  13      433.60      403.34     66.10 o
   7   7  13        3.45      -20.86     40.75 o
   8   7  13       79.04      135.21     50.08 o
  -8   8  13       19.91      -24.83     42.22 o
  -7   8  13     2153.85     2586.37    170.06 o
  -6   8  13       75.49      107.76     77.08 o
  -5   8  13      599.37      562.24    155.94 o
  -4   8  13       26.91       -3.69     41.27 o
  -3   8  13       29.71      -34.21     49.57 o
  -2   8  13       13.50      -55.22     38.36 o
  -1   8  13       10.48       -2.56     34.18 o
   0   8  13       37.40       -0.88     31.09 o
   1   8  13      755.98      747.36     53.75 o
   2   8  13       10.07        5.96     34.10 o
   3   8  13     1652.04     1638.87    135.64 o
   4   8  13        5.70       22.44     34.91 o
   5   8  13     2039.63     2271.98    169.50 o
   6   8  13      485.50      501.10     74.15 o
   7   8  13      592.44      636.71     84.85 o
  -7   9  13       84.06      105.78     50.15 o
  -6   9  13     1103.59     1120.25    171.67 o
  -5   9  13        0.01       -7.17     47.17 o
  -4   9  13      468.29      401.54     90.71 o
  -3   9  13       33.85      -17.47     44.03 o
  -2   9  13       80.06       86.83     45.91 o
  -1   9  13       62.41       59.72     40.15 o
   0   9  13      248.15      168.69     59.14 o
   1   9  13        3.05      -26.35     37.58 o
   2   9  13      461.81      557.22     68.25 o
   3   9  13       85.02       60.82     41.33 o
   4   9  13     1258.06     1307.17     89.65 o
   5   9  13       87.58      166.97     58.37 o
   6   9  13      726.25      929.00    125.34 o
  -5  10  13      222.49      280.07     70.43 o
  -4  10  13       78.63       44.76     56.49 o
  -3  10  13      151.63      114.39     55.34 o
  -2  10  13       87.63       52.18     49.31 o
  -1  10  13      179.10      129.36     61.06 o
   0  10  13      123.31      108.74     60.08 o
   1  10  13      500.20      384.96    122.57 o
   2  10  13      124.88      112.17     50.93 o
   3  10  13      665.55      600.47    153.97 o
   4  10  13        1.80       78.39     64.80 o
  -3  11  13      534.09      277.07    124.95 o
  -2  11  13      113.71       14.29     88.89 o
  -1  11  13        4.84      -22.07     88.52 o
   0  11  13      117.14       57.10     91.30 o
   1  11  13      289.49      129.61    100.02 o
   2  11  13      704.08      452.08    144.36 o
 -10   0  14      214.10      296.13     64.80 o
  -8   0  14      192.98      258.72     49.62 o
  -6   0  14     1173.93     1446.66    205.28 o
  -4   0  14     2217.95     2172.65    139.50 o
  -2   0  14        4.85      -26.09     38.10 o
   0   0  14      379.79      336.27     52.99 o
   2   0  14      843.95      915.27     64.54 o
   4   0  14     2632.56     2956.93    434.81 o
   6   0  14      648.25      827.19    203.92 o
   8   0  14      280.32      424.14     75.28 o
 -10   1  14      104.96      125.74     32.76 o
  -9   1  14      619.99      722.86     51.20 o
  -8   1  14      316.67      277.06     31.32 o
  -7   1  14      883.87     1002.53     82.98 o
  -6   1  14      507.28      406.77     47.22 o
  -5   1  14      698.84      755.21     57.30 o
  -4   1  14     1050.48     1033.26     66.14 o
  -3   1  14     1062.72      994.56     54.88 o
  -2   1  14       74.73       57.11     31.62 o
  -1   1  14      237.78      219.31     32.37 o
   0   1  14       82.60       57.79     20.55 o
   1   1  14     1209.40     1303.13     53.19 o
   2   1  14      179.74      153.62     24.94 o
   3   1  14     2411.74     2747.14    132.68 o
   4   1  14       32.72      -12.01     23.81 o
   5   1  14     1135.96     1244.28     86.19 o
   6   1  14       53.88       21.58     25.92 o
   7   1  14      419.86      515.11     87.04 o
   8   1  14       27.96        5.32     28.24 o
   9   1  14      429.12      651.25     66.25 o
 -10   2  14      143.10      145.19     34.83 o
  -9   2  14       90.29       80.60     31.80 o
  -8   2  14      734.46      849.58     64.60 o
  -7   2  14       12.80       -4.44     26.86 o
  -6   2  14      750.32      763.31     48.77 o
  -5   2  14      168.30      146.54     38.91 o
  -4   2  14      161.46      156.42     36.10 o
  -3   2  14        6.07        2.21     34.90 o
  -2   2  14     1035.62      979.36     71.18 o
  -1   2  14      171.25      163.44     35.26 o
   0   2  14     1201.59     1229.29     49.40 o
   1   2  14      398.41      424.84     33.72 o
   2   2  14     1768.24     1875.84     88.76 o
   3   2  14      128.19      114.63     24.04 o
   4   2  14      975.71     1022.88     46.16 o
   5   2  14       33.05       -8.95     28.29 o
   6   2  14     1056.56     1113.88    125.47 o
   7   2  14      123.27      123.90     54.72 o
   8   2  14      520.33      704.76    111.33 o
   9   2  14      256.51      432.68     56.64 o
 -10   3  14       21.63      -22.17     32.22 o
  -9   3  14      513.20      630.55     60.54 o
  -8   3  14       21.86        8.88     29.05 o
  -7   3  14      487.38      435.64     67.93 o
  -6   3  14       61.91       30.38     32.12 o
  -5   3  14      235.06      196.64     31.71 o
  -4   3  14       30.04       11.85     26.87 o
  -3   3  14       98.74       69.32     28.86 o
  -2   3  14      644.65      595.93     47.89 o
  -1   3  14     3117.56     3164.72    103.65 o
   0   3  14        3.04       18.64     38.38 o
   1   3  14     1750.72     1890.67     77.24 o
   2   3  14        4.37      -20.06     19.57 o
   3   3  14      270.02      303.84     43.36 o
   4   3  14      270.58      214.59     25.86 o
   5   3  14      476.60      518.52     47.36 o
   6   3  14       88.02       75.48     27.40 o
   7   3  14      400.99      484.87     54.47 o
   8   3  14       12.00       22.91     30.33 o
   9   3  14      220.03      301.26     50.03 o
 -10   4  14     1112.49     1336.06    161.44 o
  -9   4  14       30.06       23.73     30.78 o
  -8   4  14      646.96      646.92     52.18 o
  -7   4  14       38.16       11.01     38.36 o
  -6   4  14      237.19      180.83     43.89 o
  -5   4  14        3.74      -40.65     34.07 o
  -4   4  14      617.90      576.21     52.31 o
  -3   4  14      160.55      101.93     36.12 o
  -2   4  14     2702.27     2631.61     91.77 o
  -1   4  14      358.42      430.12     33.54 o
   0   4  14     2852.98     2880.11    111.96 o
   1   4  14      209.75      252.35     28.43 o
   2   4  14      734.32      773.05     39.33 o
   3   4  14      161.14      147.94     23.88 o
   4   4  14       29.71       -0.66     23.88 o
   5   4  14      117.17       92.89     28.26 o
   6   4  14      311.06      320.27     47.83 o
   7   4  14        7.51       44.79     30.73 o
   8   4  14      448.94      568.25     98.63 o
   9   4  14       76.69      117.73     41.04 o
  -9   5  14      943.32     1147.62     81.17 o
  -8   5  14      254.93      251.83     39.14 o
  -7   5  14       33.48       11.96     31.69 o
  -6   5  14       30.12      -12.88     54.68 o
  -5   5  14      440.33      441.61     91.46 o
  -4   5  14        5.92      -47.21     32.90 o
  -3   5  14     1110.12      981.78    111.68 o
  -2   5  14       34.43      -25.59     52.05 o
  -1   5  14      809.93      805.51     56.63 o
   0   5  14       14.01       -0.29     25.27 o
   1   5  14      808.66      883.25     70.99 o
   2   5  14      135.96      134.95     30.12 o
   3   5  14      950.57     1013.38     54.37 o
   4   5  14      257.70      264.15     36.03 o
   5   5  14      180.30      184.23     37.20 o
   6   5  14      125.82       99.75     34.41 o
   7   5  14      215.03      226.64     89.45 o
   8   5  14      119.05      139.37     39.16 o
  -9   6  14      147.34      130.79     61.92 o
  -8   6  14      370.41      328.62     78.66 o
  -7   6  14       29.85      -23.18     42.21 o
  -6   6  14      349.09      306.21     53.88 o
  -5   6  14        8.97       26.60     39.79 o
  -4   6  14     1764.92     1635.66    125.74 o
  -3   6  14      153.80      179.71     45.00 o
  -2   6  14      966.76      999.52    105.24 o
  -1   6  14      168.49      137.55     40.63 o
   0   6  14      331.25      362.55     49.49 o
   1   6  14      184.09      203.69     35.71 o
   2   6  14      874.51      939.51     63.85 o
   3   6  14      266.00      236.30     45.64 o
   4   6  14      819.61      920.96     90.25 o
   5   6  14       23.60       15.97     38.10 o
   6   6  14      136.93      189.55     53.03 o
   7   6  14       30.15       49.95     44.20 o
   8   6  14      278.38      311.57     65.20 o
  -8   7  14       90.35       52.42     66.49 o
  -7   7  14      922.04      860.55    334.70 o
  -6   7  14       36.18        5.08     44.28 o
  -5   7  14      908.92      755.54    125.22 o
  -4   7  14      263.05      238.36     86.82 o
  -3   7  14     1226.83     1173.09    152.68 o
  -2   7  14      528.05      480.96     75.05 o
  -1   7  14      457.08      427.03     72.31 o
   0   7  14       45.19        6.47     42.00 o
   1   7  14      209.00      182.29     49.33 o
   2   7  14      162.44      167.48     65.43 o
   3   7  14      198.54      130.10     66.65 o
   4   7  14       39.49       44.33     40.20 o
   5   7  14      456.67      322.59    128.25 o
   6   7  14      143.89      159.84     54.40 o
   7   7  14      644.58      748.47    228.37 o
  -7   8  14       77.75       80.39     47.76 o
  -6   8  14     2989.10     3190.96    254.56 o
  -5   8  14       68.47        5.69     50.82 o
  -4   8  14     1022.02     1023.45    155.46 o
  -3   8  14       75.48      119.24     45.98 o
  -2   8  14      159.10      150.28     48.67 o
  -1   8  14        7.56      -19.40     46.21 o
   0   8  14       84.95       69.90     40.89 o
   1   8  14       96.53        4.50     37.71 o
   2   8  14       18.24       -3.51     37.34 o
   3   8  14      131.79      113.24     42.61 o
   4   8  14      434.34      443.44     57.06 o
   5   8  14        1.06       32.65     46.65 o
   6   8  14      419.77      537.84     96.24 o
  -6   9  14        6.35      -28.83     42.20 o
  -5   9  14      783.41      885.70    157.36 o
  -4   9  14        0.34      -13.15     51.90 o
  -3   9  14      145.68      140.03     52.19 o
  -2   9  14       48.17       27.76     45.78 o
  -1   9  14      206.50      174.62     45.86 o
   0   9  14        0.97      -23.32     55.32 o
   1   9  14      368.23      329.31     69.02 o
   2   9  14        0.03      -67.64     36.87 o
   3   9  14      166.76       84.23     49.32 o
   4   9  14       56.59       64.57     54.88 o
   5   9  14     1210.20     1351.59    145.91 o
  -4  10  14      996.73      937.67    266.98 o
  -3  10  14      114.39       80.25     83.24 o
  -2  10  14      526.60      431.64    193.06 o
  -1  10  14      119.00       51.83     85.98 o
   0  10  14       68.97       79.86     77.13 o
   1  10  14       29.08      -99.12     69.82 o
   2  10  14      135.77       48.19     92.22 o
   3  10  14      118.18       10.11     56.55 o
  -9   0  15       76.70       72.92     52.68 o
  -7   0  15      371.98      296.07     65.63 o
  -5   0  15     5568.85     5788.98    463.34 o
  -3   0  15     4785.93     4662.75    245.56 o
  -1   0  15      408.88      336.45     54.31 o
   1   0  15       44.72       25.37     28.06 o
   3   0  15      745.98      963.03    233.41 o
   5   0  15      694.54      782.53    208.77 o
   7   0  15      199.21      276.24     64.22 o
   9   0  15      114.99      234.77     67.52 o
 -10   1  15      281.82      296.25     40.52 o
  -9   1  15      208.12      175.68     36.12 o
  -8   1  15      285.60      316.04     35.67 o
  -7   1  15      238.37      274.21     45.30 o
  -6   1  15      808.72      907.79    105.98 o
  -5   1  15       22.20      -69.60     34.80 o
  -4   1  15      745.03      755.43     58.85 o
  -3   1  15       19.03      -11.48     32.65 o
  -2   1  15      188.58      179.01     34.72 o
  -1   1  15      171.00       88.31     34.32 o
   0   1  15      188.42      193.00     30.08 o
   1   1  15       48.18       39.34     21.11 o
   2   1  15      264.06      322.82     32.59 o
   3   1  15      126.10      106.30     25.46 o
   4   1  15     1167.79     1369.68     98.67 o
   5   1  15        6.78       23.75     26.15 o
   6   1  15      919.17     1062.03    113.73 o
   7   1  15       76.66       84.79     32.39 o
   8   1  15      275.37      392.29     53.03 o
   9   1  15      225.66      336.47     51.88 o
 -10   2  15        1.30      -35.98     29.85 o
  -9   2  15      269.55      321.58     45.53 o
  -8   2  15      341.29      408.53     47.04 o
  -7   2  15     1322.70     1459.95     80.96 o
  -6   2  15       25.63       24.27     28.63 o
  -5   2  15      534.43      490.78     51.50 o
  -4   2  15       12.06      -27.39     32.87 o
  -3   2  15      339.09      264.87     42.71 o
  -2   2  15      530.45      488.75     45.53 o
  -1   2  15      700.66      668.00     64.44 o
   0   2  15       65.36       14.41     24.22 o
   1   2  15      368.22      398.51     36.17 o
   2   2  15       39.78       33.90     21.71 o
   3   2  15      475.87      492.23     42.85 o
   4   2  15      160.23      171.73     29.03 o
   5   2  15      728.40      831.74     62.45 o
   6   2  15        2.96       11.70     25.90 o
   7   2  15      257.19      342.26     43.88 o
   8   2  15       40.67       63.50     35.07 o
  -9   3  15      195.81      141.83     37.46 o
  -8   3  15     1328.10     1566.62    104.06 o
  -7   3  15      558.46      515.02    102.92 o
  -6   3  15      639.22      589.35     54.67 o
  -5   3  15       26.54       -5.09     28.05 o
  -4   3  15       78.45       13.63     28.82 o
  -3   3  15        2.14       -7.27     25.18 o
  -2   3  15     1257.94     1153.45     70.55 o
  -1   3  15       50.82       99.30     35.67 o
   0   3  15     1433.62     1700.07     69.39 o
   1   3  15       99.24      101.07     27.64 o
   2   3  15     1083.96     1171.51     90.09 o
   3   3  15      577.57      617.79     55.72 o
   4   3  15      218.22      262.79     32.90 o
   5   3  15      117.93      127.61     32.16 o
   6   3  15      478.71      528.96     74.72 o
   7   3  15      159.34      176.64     37.88 o
   8   3  15      311.41      472.77     58.70 o
  -9   4  15     1954.99     2582.31    135.27 o
  -8   4  15       49.53      114.83     34.53 o
  -7   4  15      648.82      583.25     94.30 o
  -6   4  15      143.55       98.23     50.14 o
  -5   4  15      419.24      408.09     89.45 o
  -4   4  15        5.34      -36.10     32.17 o
  -3   4  15      357.87      298.90     45.84 o
  -2   4  15      235.27      269.37     37.04 o
  -1   4  15     3001.41     2954.08    100.94 o
   0   4  15      152.64      216.54     33.19 o
   1   4  15     1984.66     2082.83     86.12 o
   2   4  15      159.44      160.74     33.92 o
   3   4  15      229.59      273.23     32.73 o
   4   4  15       53.15        8.14     31.15 o
   5   4  15       11.72       13.79     26.84 o
   6   4  15      360.79      324.77     44.42 o
   7   4  15      367.84      526.12     95.47 o
   8   4  15       97.51      185.74     43.54 o
  -9   5  15       14.32        9.92     33.19 o
  -8   5  15      439.94      499.38     49.99 o
  -7   5  15      119.35      132.16     38.68 o
  -6   5  15        2.31       -5.02     37.51 o
  -5   5  15       19.52       24.00     38.53 o
  -4   5  15      391.82      302.57     95.55 o
  -3   5  15        1.06        4.74     37.88 o
  -2   5  15      325.15      259.06     62.07 o
  -1   5  15        0.11       39.27     38.00 o
   0   5  15     1488.30     1449.53     76.10 o
   1   5  15        8.76       -6.67     25.78 o
   2   5  15     2034.24     2221.26     97.42 o
   3   5  15      201.53      166.47     38.22 o
   4   5  15      971.02      942.00    106.54 o
   5   5  15       96.65       39.37     48.43 o
   6   5  15      106.01       81.65     59.37 o
   7   5  15       28.97       21.45     80.33 o
  -8   6  15      139.80       81.00     63.68 o
  -7   6  15      536.11      529.08    165.89 o
  -6   6  15       29.67       -8.36     42.66 o
  -5   6  15      423.68      314.24    117.37 o
  -4   6  15        1.44      -17.99     48.60 o
  -3   6  15     1274.95     1164.35    157.05 o
  -2   6  15      500.00      459.57     56.35 o
  -1   6  15     1323.11     1369.40     82.32 o
   0   6  15       35.75       -2.42     36.85 o
   1   6  15      777.61      802.09     92.36 o
   2   6  15       24.04       19.83     38.03 o
   3   6  15      645.52      701.88    134.45 o
   4   6  15       83.26      104.65     54.78 o
   5   6  15      232.68      212.50     80.27 o
   6   6  15       28.37       42.63     43.99 o
   7   6  15      261.02      283.23     97.79 o
  -7   7  15      410.00      358.78     75.48 o
  -6   7  15      851.17      903.80    194.61 o
  -5   7  15      308.45      341.48    105.55 o
  -4   7  15     1174.84     1167.56    212.63 o
  -3   7  15      273.88      245.79     54.75 o
  -2   7  15      851.12      795.31     67.93 o
  -1   7  15      367.94      367.15     54.63 o
   0   7  15      291.84      210.06     44.64 o
   1   7  15       86.73       62.32     42.84 o
   2   7  15      437.27      404.83     57.07 o
   3   7  15      112.82       48.35     43.32 o
   4   7  15      438.11      423.93     59.67 o
   5   7  15      100.11       91.14     49.71 o
   6   7  15      161.61      243.55     62.65 o
  -6   8  15      492.62      626.64    127.28 o
  -5   8  15     1241.89     1138.24    295.50 o
  -4   8  15        6.84      -39.49     69.07 o
  -3   8  15     1008.24      873.07    126.58 o
  -2   8  15      243.78      216.17     53.26 o
  -1   8  15      378.95      326.51     66.71 o
   0   8  15       11.46      -90.48     52.02 o
   1   8  15      539.24      393.15     82.62 o
   2   8  15      158.01       77.69     59.55 o
   3   8  15      196.29      158.91     47.20 o
   4   8  15       44.61       28.11     53.00 o
   5   8  15      776.92     1102.46    136.59 o
  -4   9  15      411.54      363.91    115.83 o
  -3   9  15      232.76      236.31     68.60 o
  -2   9  15      428.24      431.69     69.15 o
  -1   9  15      116.06        8.18     73.44 o
   0   9  15      342.84      222.75     81.62 o
   1   9  15       27.77       58.73     75.36 o
   2   9  15      214.71       81.73     88.86 o
   3   9  15        0.72      -58.25     85.28 o
  -1  10  15      469.88      334.50    121.85 o
   0  10  15       12.87       33.76    112.15 o
  -8   0  16       38.18       -1.83     64.03 o
  -6   0  16     1348.06     1588.30    221.19 o
  -4   0  16     4590.35     4598.04    389.22 o
  -2   0  16     2850.27     2972.60    174.67 o
   0   0  16      154.85      116.62     49.86 o
   2   0  16        3.94       -4.80     45.07 o
   4   0  16     1543.24     1837.84    210.13 o
   6   0  16     1027.48      780.95    108.95 o
   8   0  16      333.75      586.35     91.19 o
  -9   1  16      289.14      284.63     41.18 o
  -8   1  16       15.32       -9.27     30.84 o
  -7   1  16      103.55       59.08     41.21 o
  -6   1  16       48.38      -16.77     38.15 o
  -5   1  16      575.37      533.84     66.43 o
  -4   1  16      161.39       93.83     38.21 o
  -3   1  16     1786.94     2014.23     84.25 o
  -2   1  16      110.43      147.46     35.88 o
  -1   1  16      677.76      630.93     47.90 o
   0   1  16      359.29      359.64     43.63 o
   1   1  16      337.15      223.30     39.82 o
   2   1  16       46.92        3.95     27.33 o
   3   1  16      310.89      390.64     35.91 o
   4   1  16       20.41        7.96     23.47 o
   5   1  16      665.90      474.54     76.14 o
   6   1  16      183.67      264.21     38.61 o
   7   1  16      635.55      909.88    158.44 o
   8   1  16        2.24       49.93     36.19 o
  -9   2  16        1.61      -23.86     30.95 o
  -8   2  16      595.73      740.70    121.40 o
  -7   2  16      226.15      182.60     36.66 o
  -6   2  16      867.49      944.54     66.27 o
  -5   2  16       59.69       58.24     38.78 o
  -4   2  16      593.81      519.63     50.37 o
  -3   2  16      108.93       90.32     36.98 o
  -2   2  16      946.07      936.09     59.78 o
  -1   2  16        4.65       39.69     34.99 o
   0   2  16      828.49      746.10     54.46 o
   1   2  16       88.43       89.01     36.00 o
   2   2  16      444.64      486.75     41.04 o
   3   2  16      286.76      279.04     35.13 o
   4   2  16       77.81       82.77     27.92 o
   5   2  16      480.33      596.30     77.01 o
   6   2  16      442.18      595.57     80.04 o
   7   2  16       36.86       75.65     34.77 o
   8   2  16      346.83      613.11     66.57 o
  -9   3  16      573.75      752.98     67.97 o
  -8   3  16        0.22      -30.98     33.62 o
  -7   3  16     1101.25     1342.22    115.26 o
  -6   3  16      130.55      122.22     39.38 o
  -5   3  16      330.55      339.32     40.65 o
  -4   3  16        3.48      -20.17     38.46 o
  -3   3  16        5.02      -56.95     28.48 o
  -2   3  16      424.16      400.43     44.90 o
  -1   3  16      632.75      612.55     51.15 o
   0   3  16       92.86      118.35     37.89 o
   1   3  16     1496.50     1520.73     77.45 o
   2   3  16        0.31       29.11     27.70 o
   3   3  16      874.55      914.73     65.21 o
   4   3  16      853.40      827.80    105.40 o
   5   3  16      415.80      327.29     96.81 o
   6   3  16      195.25      171.43     81.20 o
   7   3  16      321.52      496.06     61.98 o
  -8   4  16     1979.61     2400.53    167.39 o
  -7   4  16        6.20      -18.82     40.17 o
  -6   4  16      555.84      547.61     71.91 o
  -5   4  16      163.01      145.22     46.29 o
  -4   4  16      120.50       86.58     38.74 o
  -3   4  16        9.37      -24.41     33.34 o
  -2   4  16      240.28      168.73     35.68 o
  -1   4  16      146.18      161.04     32.82 o
   0   4  16     1160.50     1171.55     75.78 o
   1   4  16        9.66       -3.67     28.31 o
   2   4  16     1315.10     1491.10     68.04 o
   3   4  16       15.27        5.87     31.08 o
   4   4  16      325.59      341.87     53.28 o
   5   4  16       12.49      -39.44     35.76 o
   6   4  16       12.45        7.79     48.12 o
   7   4  16        1.03       13.69     59.76 o
  -8   5  16       49.09       40.38     38.61 o
  -7   5  16      306.64      330.53     49.62 o
  -6   5  16        5.98      -66.48     42.64 o
  -5   5  16      158.91      139.52     51.93 o
  -4   5  16       16.11      -48.45     52.51 o
  -3   5  16       30.54       33.17     56.66 o
  -2   5  16       50.12       22.28     41.55 o
  -1   5  16      557.90      501.83     49.71 o
   0   5  16       35.84       40.75     37.10 o
   1   5  16      828.45      841.78     70.87 o
   2   5  16       62.76       65.75     31.14 o
   3   5  16     1559.33     1898.91    112.26 o
   4   5  16       62.84       50.72     36.52 o
   5   5  16      229.69      243.50     56.72 o
   6   5  16       10.08        6.16     68.88 o
  -7   6  16      181.80      177.11     55.35 o
  -6   6  16      413.09      433.68    260.97 o
  -5   6  16      319.03      320.54    147.07 o
  -4   6  16      520.38      531.54    125.83 o
  -3   6  16       95.96      107.38     48.10 o
  -2   6  16      104.92       16.03     36.94 o
  -1   6  16      167.11      148.19     53.68 o
   0   6  16      358.09      297.22     51.14 o
   1   6  16      106.29       71.23     42.73 o
   2   6  16      350.84      254.09    101.00 o
   3   6  16        2.41      -50.19     37.39 o
   4   6  16      418.74      342.37    130.98 o
   5   6  16      123.58      119.69     49.99 o
   6   6  16      245.76      443.93     86.15 o
  -6   7  16      397.02      332.51    132.13 o
  -5   7  16      445.23      429.60    155.42 o
  -4   7  16      217.02      251.66     96.24 o
  -3   7  16     1230.63     1142.75    136.27 o
  -2   7  16      216.56      119.59     50.17 o
  -1   7  16      336.45      382.06     63.92 o
   0   7  16      142.11       89.06     41.86 o
   1   7  16      588.59      432.07     77.98 o
   2   7  16       12.38      -71.79     61.22 o
   3   7  16      666.64      517.41    109.27 o
   4   7  16      187.40      240.28    156.97 o
   5   7  16      888.51     1265.44    140.09 o
  -5   8  16      102.00       51.74     56.84 o
  -4   8  16     1335.21     1421.68    345.37 o
  -3   8  16        9.92        6.08     52.82 o
  -2   8  16     1460.92     1700.84    164.15 o
  -1   8  16      149.10      167.84     55.44 o
   0   8  16      111.47       12.84     70.42 o
   1   8  16        3.57      -32.46     67.66 o
   2   8  16      114.91       20.52     70.51 o
   3   8  16      108.30       -7.74     85.91 o
  -2   9  16      221.27      236.88    112.92 o
  -1   9  16      632.19      587.42    114.61 o
   0   9  16       43.38      -10.62     83.70 o
   1   9  16      304.98      236.71    123.40 o
  -7   0  17      206.02      131.11     64.40 o
  -5   0  17      682.13      614.05    144.94 o
  -3   0  17     1646.29     1694.24    224.29 o
  -1   0  17     1324.00     1475.90    142.15 o
   1   0  17       73.69       16.07     47.51 o
   3   0  17      103.81       47.59     82.44 o
   5   0  17      410.10      477.54     72.68 o
   7   0  17      449.95      238.26    152.89 o
  -8   1  17      278.89      324.85     46.19 o
  -7   1  17      133.44       72.49     46.32 o
  -6   1  17      357.11      348.70     51.70 o
  -5   1  17       77.38       64.33     41.76 o
  -4   1  17      881.50     1026.95     89.77 o
  -3   1  17      268.29      272.40     44.41 o
  -2   1  17     1838.04     2019.29     97.04 o
  -1   1  17        0.42       41.00     33.93 o
   0   1  17      574.24      509.07     47.33 o
   1   1  17      418.48      430.45     51.23 o
   2   1  17      187.65      154.69     41.64 o
   3   1  17        8.75      -66.45     35.58 o
   4   1  17      439.26      326.21     73.78 o
   5   1  17      120.67      153.49     44.01 o
   6   1  17      420.76      248.77     98.37 o
   7   1  17       16.41       62.85     35.04 o
  -8   2  17        0.02      -57.40     41.67 o
  -7   2  17      549.89      658.22    105.58 o
  -6   2  17        7.27        1.59     31.46 o
  -5   2  17      735.18      732.22     86.82 o
  -4   2  17        0.37      -55.73     36.29 o
  -3   2  17      502.68      488.07     50.34 o
  -2   2  17        2.46       15.87     35.50 o
  -1   2  17      217.23      222.03     42.08 o
   0   2  17       80.28       84.88     39.16 o
   1   2  17      769.42      737.63     58.10 o
   2   2  17      696.56      609.14     55.02 o
   3   2  17       69.88       28.78     38.37 o
   4   2  17        0.59       10.20     30.47 o
   5   2  17       91.97      147.36     42.91 o
   6   2  17      478.11      331.48    108.52 o
   7   2  17      507.72      627.24    209.94 o
  -8   3  17     1086.67     1424.72    102.83 o
  -7   3  17       11.09        0.13     43.57 o
  -6   3  17      928.89      858.87    110.36 o
  -5   3  17      163.84      162.76     36.65 o
  -4   3  17      532.40      544.64     45.31 o
  -3   3  17       20.38       -0.87     31.53 o
  -2   3  17       83.17       71.15     30.76 o
  -1   3  17      445.75      454.64     48.65 o
   0   3  17      438.67      485.32     49.06 o
   1   3  17       86.82       85.92     38.40 o
   2   3  17     1089.70     1190.48     98.33 o
   3   3  17        0.03      -32.75     44.95 o
   4   3  17      419.53      500.44     68.36 o
   5   3  17      105.33       69.84     41.55 o
   6   3  17      348.71      379.65     68.63 o
  -7   4  17     1584.01     1805.76    110.85 o
  -6   4  17       58.21       58.38     44.49 o
  -5   4  17      939.42      861.07    146.26 o
  -4   4  17       60.62       34.22     39.71 o
  -3   4  17       35.40      -19.45     47.78 o
  -2   4  17        1.30      -12.41     31.35 o
  -1   4  17      468.90      406.30     41.49 o
   0   4  17        1.75       18.39     29.73 o
   1   4  17      515.66      535.68     44.96 o
   2   4  17        0.27       32.11     30.11 o
   3   4  17     1235.66     1366.00    123.74 o
   4   4  17       39.03       23.16     35.29 o
   5   4  17      499.68      625.45    169.46 o
   6   4  17        7.77       27.75     47.62 o
  -7   5  17        4.20       20.14     45.27 o
  -6   5  17      475.11      500.27    123.50 o
  -5   5  17        1.53      -18.02     46.95 o
  -4   5  17      226.52      128.67     62.05 o
  -3   5  17       24.86       -9.62     42.73 o
  -2   5  17       29.66      -48.33     40.68 o
  -1   5  17       22.76      -33.83     33.89 o
   0   5  17      287.66      254.76     44.10 o
   1   5  17       34.33      -14.41     36.79 o
   2   5  17      354.19      328.74     60.53 o
   3   5  17       53.23      -69.62     51.18 o
   4   5  17      851.99      854.24    135.52 o
   5   5  17      197.26      190.55     64.76 o
  -6   6  17        0.40      -89.30     44.65 o
  -5   6  17      360.59      398.06    167.83 o
  -4   6  17      331.65      332.76     66.63 o
  -3   6  17     1417.90     1260.63    233.80 o
  -2   6  17        0.73      -35.85     44.58 o
  -1   6  17      251.64      249.68     51.92 o
   0   6  17      217.27      191.24     50.36 o
   1   6  17       89.86       15.48     63.44 o
   2   6  17      464.83      389.19     79.72 o
   3   6  17      610.68      381.51     99.28 o
   4   6  17       22.54       -5.04    150.95 o
  -5   7  17      213.23      166.86    104.00 o
  -4   7  17      238.33      166.62    163.37 o
  -3   7  17      196.83      114.99     60.10 o
  -2   7  17      395.08      466.43     82.46 o
  -1   7  17      388.83      425.61     73.43 o
   0   7  17      527.02      451.39     85.50 o
   1   7  17      165.20       88.47     86.42 o
   2   7  17      592.12      425.98    102.26 o
   3   7  17       18.06     -117.59     79.10 o
  -3   8  17      829.00      848.43    142.80 o
  -2   8  17        0.01        8.69     53.57 o
  -1   8  17      989.66      958.40    126.63 o
   0   8  17       14.33       46.06     86.28 o
   1   8  17      487.02      348.08    124.95 o
  -6   0  18       14.55      -35.48     91.00 o
  -4   0  18      388.82      349.65     74.01 o
  -2   0  18     2261.35     2410.92    189.88 o
   0   0  18     1048.91     1075.46    129.38 o
   2   0  18      444.97      383.35     66.57 o
   4   0  18      193.50       85.44     77.18 o
   6   0  18       93.95       46.95    151.73 o
  -7   1  18      112.68       55.10     80.13 o
  -6   1  18      160.42      134.16     48.37 o
  -5   1  18      389.10      327.57     51.67 o
  -4   1  18        6.52       11.48     38.07 o
  -3   1  18     1097.92     1137.20     85.06 o
  -2   1  18      108.02      185.87     55.16 o
  -1   1  18     1047.78     1192.83     81.76 o
   0   1  18        3.42       15.94     36.32 o
   1   1  18      417.59      373.43     45.15 o
   2   1  18      344.74      284.11     47.90 o
   3   1  18      164.36      123.12     44.16 o
   4   1  18        0.23        6.33     61.33 o
   5   1  18       67.71       48.85     63.84 o
   6   1  18      309.74      224.96    109.19 o
  -7   2  18        0.00      -27.22     37.73 o
  -6   2  18      485.91      390.84     52.54 o
  -5   2  18       29.62       11.11     42.53 o
  -4   2  18      915.77      989.98     67.62 o
  -3   2  18      164.40      191.12     41.07 o
  -2   2  18      981.59      928.82    101.27 o
  -1   2  18      119.61      110.35     42.18 o
   0   2  18      643.78      646.33     57.14 o
   1   2  18      102.98      100.48     42.46 o
   2   2  18      322.22      342.25     49.96 o
   3   2  18      312.80      272.21     57.68 o
   4   2  18       53.52       36.02     61.73 o
   5   2  18       72.12       93.82     68.10 o
   6   2  18      112.86      272.41    155.22 o
  -7   3  18      792.51     1151.74    138.53 o
  -6   3  18       16.45       18.40     46.09 o
  -5   3  18      964.76     1049.57     75.49 o
  -4   3  18      189.88      179.18     37.27 o
  -3   3  18      248.66      222.42     44.32 o
  -2   3  18       12.08       47.34     34.37 o
  -1   3  18      465.16      480.80     46.28 o
   0   3  18       89.62       86.58     32.81 o
   1   3  18      946.55     1032.51     78.14 o
   2   3  18      116.59      112.38     35.82 o
   3   3  18      287.68      223.48     57.49 o
   4   3  18        6.13      -16.05     62.18 o
   5   3  18      547.34      497.42    120.44 o
  -6   4  18      726.11      715.52    116.42 o
  -5   4  18      231.27      259.65     66.60 o
  -4   4  18      485.22      612.39     83.50 o
  -3   4  18       25.26        5.75     42.21 o
  -2   4  18       33.37       45.33     33.08 o
  -1   4  18      370.70      339.68     44.05 o
   0   4  18      456.59      447.05     55.85 o
   1   4  18       19.94       13.86     32.70 o
   2   4  18      646.21      528.10     69.00 o
   3   4  18       14.29      -19.20     50.87 o
   4   4  18      842.24      937.40    183.16 o
  -5   5  18      813.40      863.07    295.70 o
  -4   5  18        6.93      -32.06     47.87 o
  -3   5  18     1098.93     1097.67    268.34 o
  -2   5  18        0.31       26.59     45.43 o
  -1   5  18      352.36      328.57     52.74 o
   0   5  18       10.64      -14.83     42.48 o
   1   5  18        9.23      -39.94     59.29 o
   2   5  18      182.07       98.22     64.45 o
   3   5  18      683.43      743.49    143.23 o
   4   5  18       87.72      146.68    161.43 o
  -4   6  18      219.80      165.15    134.46 o
  -3   6  18      313.74      306.06     68.74 o
  -2   6  18      294.30      290.71     66.35 o
  -1   6  18        4.41      -39.72     49.06 o
   0   6  18       91.62       26.59     88.28 o
   1   6  18       12.39       35.70    104.77 o
   2   6  18      237.32       88.48    111.37 o
   3   6  18       72.03     -139.31    100.12 o
  -2   7  18       70.89       13.11     73.54 o
  -1   7  18      136.47       83.74     59.66 o
   0   7  18        7.61      -65.58     92.36 o
   1   7  18      641.06      535.13    132.71 o
  -5   0  19      318.01      297.25     95.85 o
  -3   0  19      449.22      372.87     67.96 o
  -1   0  19     1338.38     1648.28    160.99 o
   1   0  19      743.32      623.13     78.58 o
   3   0  19      942.39     1112.94    146.49 o
  -6   1  19      192.93      105.50     75.28 o
  -5   1  19       34.33       74.88     73.15 o
  -4   1  19      246.71      142.60     60.77 o
  -3   1  19       45.22       56.50     42.83 o
  -2   1  19      498.77      486.26     52.61 o
  -1   1  19      152.46      199.98     43.97 o
   0   1  19      492.05      438.65     49.82 o
   1   1  19       11.15      -16.46     38.57 o
   2   1  19      924.40      900.68     71.93 o
   3   1  19      106.90       84.62     58.82 o
   4   1  19      291.84      257.13     72.23 o
  -6   2  19       33.95       13.63     78.65 o
  -5   2  19      241.53      363.44     52.83 o
  -4   2  19        8.36       17.14     55.66 o
  -3   2  19       65.37       11.12     43.75 o
  -2   2  19      324.23      380.11     71.34 o
  -1   2  19      680.63      657.73     56.07 o
   0   2  19        0.55       36.29     44.30 o
   1   2  19      944.38      983.13     87.21 o
   2   2  19      299.42      219.24     49.88 o
   3   2  19      208.12      211.13     66.16 o
   4   2  19      169.05       96.13     82.39 o
  -5   3  19        1.13        9.17     39.35 o
  -4   3  19      335.01      367.34     54.88 o
  -3   3  19       81.66       51.92     43.79 o
  -2   3  19      116.56       77.43     44.81 o
  -1   3  19       11.35       50.01     37.93 o
   0   3  19      593.92      569.45     71.41 o
   1   3  19       96.88       38.15     37.12 o
   2   3  19      223.33      183.69     65.47 o
   3   3  19      356.80      265.71     85.68 o
   4   3  19      126.72      131.55     98.57 o
  -4   4  19       93.95      112.37     56.49 o
  -3   4  19      219.95      241.88     94.88 o
  -2   4  19        7.91        7.41     50.66 o
  -1   4  19       68.27      109.78     40.43 o
   0   4  19       13.46      -32.04     37.91 o
   1   4  19      276.05      196.32     55.92 o
   2   4  19        0.62      104.25     74.31 o
   3   4  19      556.66      429.69    162.79 o
  -3   5  19       90.93       77.72    100.89 o
  -2   5  19      510.98      561.32    143.77 o
  -1   5  19       94.48       58.89     55.23 o
   0   5  19       17.73       -7.01     52.68 o
   1   5  19        9.32      -37.93     67.91 o
   2   5  19        3.39      100.03     74.03 o
  -4   0  20        5.30       59.76     86.92 o
  -2   0  20      285.53      214.98     91.58 o
   0   0  20      190.25       79.94     86.15 o
   2   0  20      452.82      266.98    102.83 o
  -4   1  20       17.02      -32.75     56.95 o
  -3   1  20      145.43       55.48     60.77 o
  -2   1  20      160.43       62.83     60.22 o
  -1   1  20      184.36      160.22     63.91 o
   0   1  20        6.96      -25.22     82.07 o
   1   1  20      170.73      116.59     61.67 o
   2   1  20        0.03     -127.28     82.66 o
  -4   2  20      352.14      268.53     93.52 o
  -3   2  20       17.36      -60.12     56.45 o
  -2   2  20       29.64      -41.24     55.88 o
  -1   2  20      153.09      175.87     65.83 o
   0   2  20      330.28      262.10     67.30 o
   1   2  20       19.12        1.37     64.42 o
   2   2  20      436.40      193.25    100.51 o
  -3   3  20      188.52      219.37     52.26 o
  -2   3  20      157.20       67.76     50.91 o
  -1   3  20      145.49      102.09     53.61 o
   0   3  20       37.09       64.61     44.85 o
   1   3  20      207.23      268.92    107.49 o
 
